# Supplementary material for: CD8+ T cells control SIV infection using both cytolytic effects and non-cytolytic suppression of virus production
Source: Nat Commun. 2023 Oct 20;14:6657. doi: 10.1038/s41467-023-42435-8 (PMC10589330; doi:10.1038/s41467-023-42435-8)
Supplement: Supplementary file 4 — Source Data [file 41467_2023_42435_MOESM4_ESM.xlsx]

## Sheet: Figure 2
ID	CD8	phase	time	Group
RM126	1177.94	0	-20	DEPonly
RM126	1958.74	0	-13	DEPonly
RM126	1466.19	0	-6	DEPonly
RM126	4.97158	1	2	DEPonly
RM126	0.442175	1	4	DEPonly
RM126	0.39224	1	8	DEPonly
RM126	0.345927	1	12	DEPonly
RM126	50.352	1	16	DEPonly
RM126	109.82	1	19	DEPonly
RM126	421.312	1	22	DEPonly
RM126	55.0108	1	28	DEPonly
RM128	1899.65	0	-20	DEPonly
RM128	3948.11	0	-13	DEPonly
RM128	3618.59	0	-6	DEPonly
RM128	0.23871	1	2	DEPonly
RM128	0.454696	1	4	DEPonly
RM128	2.75971	1	8	DEPonly
RM128	1.23317	1	12	DEPonly
RM128	1.62094	1	16	DEPonly
RM128	14.4095	1	19	DEPonly
RM128	14.7591	1	22	DEPonly
RM128	1.20067	1	28	DEPonly
RM129	1042.51	0	-20	DEPonly
RM129	1009.27	0	-13	DEPonly
RM129	1206.56	0	-6	DEPonly
RM129	0.451845	1	2	DEPonly
RM129	0.750071	1	4	DEPonly
RM129	0.619748	1	8	DEPonly
RM129	0.610587	1	12	DEPonly
RM129	0.985328	1	16	DEPonly
RM129	2.17407	1	19	DEPonly
RM129	4.16756	1	22	DEPonly
RM129	1.34835	1	28	DEPonly
RM130	1771.51	0	-20	DEPonly
RM130	1638.76	0	-13	DEPonly
RM130	1140.84	0	-6	DEPonly
RM130	0.686954	1	2	DEPonly
RM130	0.478569	1	4	DEPonly
RM130	1.71835	1	8	DEPonly
RM130	0.89289	1	12	DEPonly
RM130	1.11692	1	16	DEPonly
RM130	10.4713	1	19	DEPonly
RM130	347.298	1	22	DEPonly
RM130	2.35546	1	28	DEPonly
RM123	2399.23	0	-21	DEP+RAL
RM123	3362.06	0	-14	DEP+RAL
RM123	583.065	0	-7	DEP+RAL
RM123	0.0925351	1	2	DEP+RAL
RM123	0.232107	1	4	DEP+RAL
RM123	0.730004	1	8	DEP+RAL
RM123	1.09558	1	12	DEP+RAL
RM123	3.45974	1	16	DEP+RAL
RM123	5.33716	1	19	DEP+RAL
RM123	9.94884	1	22	DEP+RAL
RM123	15.1082	1	25	DEP+RAL
RM124	696.077	0	-21	DEP+RAL
RM124	808.545	0	-14	DEP+RAL
RM124	872.44	0	-7	DEP+RAL
RM124	0.159372	1	2	DEP+RAL
RM124	0.61814	1	4	DEP+RAL
RM124	1.27961	1	8	DEP+RAL
RM124	1.53707	1	12	DEP+RAL
RM124	0.183158	1	14	DEP+RAL
RM194	641.916	0	-21	DEP+RAL
RM194	320.489	0	-14	DEP+RAL
RM194	222.587	0	-7	DEP+RAL
RM194	0.205825	1	2	DEP+RAL
RM194	0.151849	1	4	DEP+RAL
RM194	0.406269	1	8	DEP+RAL
RM194	0.117744	1	12	DEP+RAL
RM194	0.461563	1	16	DEP+RAL
RM194	1.18687	1	19	DEP+RAL
RM194	302.511	1	22	DEP+RAL
RM194	0.657083	1	25	DEP+RAL
RM233	380.629	0	-21	DEP+RAL
RM233	442.261	0	-14	DEP+RAL
RM233	382.006	0	-7	DEP+RAL
RM233	0.01245	1	2	DEP+RAL
RM233	0	1	4	DEP+RAL
RM233	0.056763	1	8	DEP+RAL
RM233	0.04551	1	12	DEP+RAL
RM233	0	1	16	DEP+RAL
RM233	0.047652	1	19	DEP+RAL
RM233	1.79712	1	22	DEP+RAL
RM233	0	1	25	DEP+RAL
RM234	891.804	0	-21	DEP+RAL
RM234	610.389	0	-14	DEP+RAL
RM234	1027.61	0	-7	DEP+RAL
RM234	0	1	2	DEP+RAL
RM234	0	1	4	DEP+RAL
RM234	0	1	8	DEP+RAL
RM234	0	1	12	DEP+RAL
RM234	0.035895	1	16	DEP+RAL
RM234	0.703611	1	19	DEP+RAL
RM234	0.080393	1	22	DEP+RAL
RM234	0	1	25	DEP+RAL
RM235	387.541	0	-21	DEP+RAL
RM235	415.96	0	-14	DEP+RAL
RM235	459.886	0	-7	DEP+RAL
RM235	0.053622	1	2	DEP+RAL
RM235	0.100366	1	4	DEP+RAL
RM235	0	1	8	DEP+RAL
RM235	0	1	12	DEP+RAL
RM235	0.052371	1	16	DEP+RAL
RM235	0.038049	1	19	DEP+RAL
RM235	0.013193	1	22	DEP+RAL
RM235	0.009786	1	25	DEP+RAL
RM236	1055.3	0	-21	DEP+RAL
RM236	560.424	0	-14	DEP+RAL
RM236	862.797	0	-7	DEP+RAL
RM236	0.11068	1	2	DEP+RAL
RM236	0	1	4	DEP+RAL
RM236	0.022562	1	8	DEP+RAL
RM236	0	1	12	DEP+RAL
RM236	0.031692	1	16	DEP+RAL
RM236	0.010791	1	19	DEP+RAL
RM236	0	1	22	DEP+RAL
RM236	0	1	25	DEP+RAL
RM178	1396.32	0	-21	DEP+RAL
RM178	876.479	0	-14	DEP+RAL
RM178	1177.17	0	-7	DEP+RAL
RM178	0	1	2	DEP+RAL
RM178	0	1	4	DEP+RAL
RM178	1.25285	1	8	DEP+RAL
RM178	0.0609785	1	12	DEP+RAL
RM178	22.5489	1	16	DEP+RAL
RM193	402.956	0	-21	RALonly
RM193	248.64	0	-14	RALonly
RM193	119.584	0	-7	RALonly
RM193	461.664	1	2	RALonly
RM193	537.676	1	4	RALonly
RM193	521.196	1	8	RALonly
RM193	595.651	1	12	RALonly
RM193	382.027	1	16	RALonly
RM193	381.814	1	19	RALonly
RM193	130.407	1	22	RALonly
RM193	448.851	1	25	RALonly
RM125	1015.66	0	-21	RALonly
RM125	978.7	0	-14	RALonly
RM125	504.63	0	-7	RALonly
RM125	1532.69	1	2	RALonly
RM125	1029.26	1	4	RALonly
RM125	780.127	1	8	RALonly
RM125	1044.87	1	12	RALonly
RM125	685.58	1	16	RALonly
RM125	1268.92	1	19	RALonly
RM125	860.568	1	22	RALonly
RM125	544.953	1	25	RALonly
RM196	910.868	0	-21	RALonly
RM196	778.702	0	-14	RALonly
RM196	533.302	0	-7	RALonly
RM196	695.848	1	2	RALonly
RM196	803.889	1	4	RALonly
RM196	1036.93	1	8	RALonly
RM196	1250.76	1	12	RALonly
RM196	629.811	1	16	RALonly
RM196	620.406	1	19	RALonly
RM196	241.507	1	22	RALonly
RM196	703.922	1	25	RALonly
RM195	1269.75	0	-21	RALonly
RM195	833.627	0	-14	RALonly
RM195	872.064	0	-7	RALonly
RM195	1572.12	1	2	RALonly
RM195	1627.9	1	4	RALonly
RM195	1344.79	1	8	RALonly
RM195	1238.17	1	12	RALonly
RM195	1158.21	1	16	RALonly
RM195	798.469	1	19	RALonly
RM195	1179.32	1	22	RALonly
RM195	1249.55	1	25	RALonly
RM238	899.782	0	-21	RALonly
RM238	526.748	0	-14	RALonly
RM238	465.521	0	-7	RALonly
RM238	556.184	1	2	RALonly
RM238	947.574	1	4	RALonly
RM238	737.413	1	8	RALonly
RM238	553.61	1	12	RALonly
RM238	568.652	1	16	RALonly
RM238	419.42	1	19	RALonly
RM238	342.103	1	22	RALonly
RM238	481.461	1	25	RALonly
RM239	1002.29	0	-21	RALonly
RM239	521.453	0	-14	RALonly
RM239	600.688	0	-7	RALonly
RM239	672.068	1	2	RALonly
RM239	1646.7	1	4	RALonly
RM239	899.913	1	8	RALonly
RM239	742.631	1	12	RALonly
RM239	331.12	1	16	RALonly
RM239	809.516	1	19	RALonly
RM239	545.985	1	22	RALonly
RM239	568.733	1	25	RALonly
RM240	978.388	0	-21	RALonly
RM240	658.681	0	-14	RALonly
RM240	1027.75	0	-7	RALonly
RM240	683.202	1	2	RALonly
RM240	1386.33	1	4	RALonly
RM240	1353.06	1	8	RALonly
RM240	1035.19	1	12	RALonly
RM240	590.805	1	16	RALonly
RM240	1256.95	1	19	RALonly
RM240	1077.59	1	22	RALonly
RM240	795.036	1	25	RALonly
RM179	2592.03	0	-21	RALonly
RM179	2438.9	0	-14	RALonly
RM179	3643.27	0	-7	RALonly
RM179	2559.65	1	2	RALonly
RM179	2004.02	1	4	RALonly
RM179	2116.57	1	8	RALonly
RM179	777.213	1	12	RALonly
RM179	1029.85	1	16	RALonly
RM179	1662.15	1	19	RALonly
RM179	1378.4	1	22	RALonly
RM179	1548.19	1	25	RALonly

## Sheet: Figure 3-left
ID	CD4	phase	time	Group
RM126	1041.13	0	-20	DEPonly
RM126	1375.95	0	-13	DEPonly
RM126	1165.22	0	-6	DEPonly
RM126	316.524	1	2	DEPonly
RM126	173.744	1	4	DEPonly
RM126	349.747	2	8	DEPonly
RM126	430.735	2	12	DEPonly
RM126	762.684	2	16	DEPonly
RM126	598.144	2	19	DEPonly
RM126	68.3111	2	22	DEPonly
RM126	718.25	2	28	DEPonly
RM128	1313.09	0	-20	DEPonly
RM128	1925.61	0	-13	DEPonly
RM128	1649.25	0	-6	DEPonly
RM128	330.132	1	2	DEPonly
RM128	141.28	1	4	DEPonly
RM128	640.543	2	8	DEPonly
RM128	359.674	2	12	DEPonly
RM128	512.465	2	16	DEPonly
RM128	516.756	2	19	DEPonly
RM128	1.49897	2	22	DEPonly
RM128	494.278	2	28	DEPonly
RM129	1425.63	0	-20	DEPonly
RM129	1962.47	0	-13	DEPonly
RM129	1771.94	0	-6	DEPonly
RM129	820.35	1	2	DEPonly
RM129	319.06	1	4	DEPonly
RM129	605.73	2	8	DEPonly
RM129	1055.44	2	12	DEPonly
RM129	1056.76	2	16	DEPonly
RM129	933.644	2	19	DEPonly
RM129	3.05621	2	22	DEPonly
RM129	1381.28	2	28	DEPonly
RM130	877.578	0	-20	DEPonly
RM130	687.375	0	-13	DEPonly
RM130	590.087	0	-6	DEPonly
RM130	522.085	1	2	DEPonly
RM130	148.41	1	4	DEPonly
RM130	644.383	2	8	DEPonly
RM130	373.438	2	12	DEPonly
RM130	306.929	2	16	DEPonly
RM130	373.409	2	19	DEPonly
RM130	0.943745	2	22	DEPonly
RM130	876.007	2	28	DEPonly
RM123	629.607	0	-21	DEP+RAL
RM123	711.917	0	-14	DEP+RAL
RM123	169.869	0	-7	DEP+RAL
RM123	161.716	1	2	DEP+RAL
RM123	198.986	1	4	DEP+RAL
RM123	143.831	2	8	DEP+RAL
RM123	212.774	2	12	DEP+RAL
RM123	257.39	2	16	DEP+RAL
RM123	465.92	2	19	DEP+RAL
RM123	305.835	2	22	DEP+RAL
RM123	390.066	2	25	DEP+RAL
RM124	337.849	0	-21	DEP+RAL
RM124	311.868	0	-14	DEP+RAL
RM124	199.001	0	-7	DEP+RAL
RM124	217.911	1	2	DEP+RAL
RM124	250.69	1	4	DEP+RAL
RM124	871.12	2	8	DEP+RAL
RM124	537.973	2	12	DEP+RAL
RM124	182.471	2	14	DEP+RAL
RM194	233.751	0	-21	DEP+RAL
RM194	170.69	0	-14	DEP+RAL
RM194	119.61	0	-7	DEP+RAL
RM194	162.602	1	2	DEP+RAL
RM194	165.022	1	4	DEP+RAL
RM194	404.464	2	8	DEP+RAL
RM194	343.421	2	12	DEP+RAL
RM194	360.859	2	16	DEP+RAL
RM194	771.467	2	19	DEP+RAL
RM194	1366	2	22	DEP+RAL
RM194	1141.87	2	25	DEP+RAL
RM233	461.999	0	-21	DEP+RAL
RM233	547.007	0	-14	DEP+RAL
RM233	459.856	0	-7	DEP+RAL
RM233	203.216	1	2	DEP+RAL
RM233	351.857	1	4	DEP+RAL
RM233	400.836	2	8	DEP+RAL
RM233	406.712	2	12	DEP+RAL
RM233	429.562	2	16	DEP+RAL
RM233	385.112	2	19	DEP+RAL
RM233	334.571	2	22	DEP+RAL
RM233	512.986	2	25	DEP+RAL
RM234	773.144	0	-21	DEP+RAL
RM234	641.426	0	-14	DEP+RAL
RM234	975.643	0	-7	DEP+RAL
RM234	319.21	1	2	DEP+RAL
RM234	539.959	1	4	DEP+RAL
RM234	673.611	2	8	DEP+RAL
RM234	479.896	2	12	DEP+RAL
RM234	604.988	2	16	DEP+RAL
RM234	555.853	2	19	DEP+RAL
RM234	505.015	2	22	DEP+RAL
RM234	459.922	2	25	DEP+RAL
RM235	444.822	0	-21	DEP+RAL
RM235	567.503	0	-14	DEP+RAL
RM235	569.644	0	-7	DEP+RAL
RM235	162.346	1	2	DEP+RAL
RM235	314.718	1	4	DEP+RAL
RM235	761.6	2	8	DEP+RAL
RM235	396.788	2	12	DEP+RAL
RM235	278.777	2	16	DEP+RAL
RM235	281.728	2	19	DEP+RAL
RM235	223.245	2	22	DEP+RAL
RM235	200.618	2	25	DEP+RAL
RM236	862.304	0	-21	DEP+RAL
RM236	724.451	0	-14	DEP+RAL
RM236	779.3	0	-7	DEP+RAL
RM236	336.785	1	2	DEP+RAL
RM236	491.132	1	4	DEP+RAL
RM236	665.691	2	8	DEP+RAL
RM236	451.952	2	12	DEP+RAL
RM236	579.288	2	16	DEP+RAL
RM236	405.118	2	19	DEP+RAL
RM236	394.706	2	22	DEP+RAL
RM236	356.486	2	25	DEP+RAL
RM178	1090.71	0	-21	DEP+RAL
RM178	820.045	0	-14	DEP+RAL
RM178	790.325	0	-7	DEP+RAL
RM178	394.214	1	2	DEP+RAL
RM178	541.118	1	4	DEP+RAL
RM178	1225.8	2	8	DEP+RAL
RM178	995.521	2	12	DEP+RAL
RM178	797.486	2	16	DEP+RAL
RM193	537.932	0	-21	RALonly
RM193	338.772	0	-14	RALonly
RM193	177.498	0	-7	RALonly
RM193	613.289	1	2	RALonly
RM193	569.03	1	4	RALonly
RM193	624.017	2	8	RALonly
RM193	583.519	2	12	RALonly
RM193	360.676	2	16	RALonly
RM193	412.949	2	19	RALonly
RM193	250.284	2	22	RALonly
RM193	721.146	2	25	RALonly
RM125	798.016	0	-21	RALonly
RM125	781.5	0	-14	RALonly
RM125	436.568	0	-7	RALonly
RM125	1298	1	2	RALonly
RM125	784.02	1	4	RALonly
RM125	1469.32	2	8	RALonly
RM125	1276.26	2	12	RALonly
RM125	1478.93	2	16	RALonly
RM125	2402.84	2	19	RALonly
RM125	1092.49	2	22	RALonly
RM125	755.903	2	25	RALonly
RM196	472.356	0	-21	RALonly
RM196	480.333	0	-14	RALonly
RM196	265.395	0	-7	RALonly
RM196	484.833	1	2	RALonly
RM196	463.168	1	4	RALonly
RM196	820.317	2	8	RALonly
RM196	857.539	2	12	RALonly
RM196	873.037	2	16	RALonly
RM196	596.001	2	19	RALonly
RM196	223.618	2	22	RALonly
RM196	650.551	2	25	RALonly
RM195	1380.67	0	-21	RALonly
RM195	844.524	0	-14	RALonly
RM195	835.576	0	-7	RALonly
RM195	1238.54	1	2	RALonly
RM195	1138.28	1	4	RALonly
RM195	979.443	2	8	RALonly
RM195	1243.76	2	12	RALonly
RM195	1082.34	2	16	RALonly
RM195	1010.06	2	19	RALonly
RM195	1363.59	2	22	RALonly
RM195	1447.17	2	25	RALonly
RM238	728.561	0	-21	RALonly
RM238	527.864	0	-14	RALonly
RM238	494.043	0	-7	RALonly
RM238	607.865	1	2	RALonly
RM238	994.747	1	4	RALonly
RM238	737.413	2	8	RALonly
RM238	690.993	2	12	RALonly
RM238	643.229	2	16	RALonly
RM238	550.423	2	19	RALonly
RM238	529.4	2	22	RALonly
RM238	613.436	2	25	RALonly
RM239	697.406	0	-21	RALonly
RM239	374.021	0	-14	RALonly
RM239	430.295	0	-7	RALonly
RM239	433.705	1	2	RALonly
RM239	644.677	1	4	RALonly
RM239	383.525	2	8	RALonly
RM239	523.059	2	12	RALonly
RM239	242.095	2	16	RALonly
RM239	515.67	2	19	RALonly
RM239	462.405	2	22	RALonly
RM239	510.025	2	25	RALonly
RM240	933.638	0	-21	RALonly
RM240	685.946	0	-14	RALonly
RM240	911.051	0	-7	RALonly
RM240	625.233	1	2	RALonly
RM240	1102.23	1	4	RALonly
RM240	1278.19	2	8	RALonly
RM240	978.882	2	12	RALonly
RM240	551.743	2	16	RALonly
RM240	1157.92	2	19	RALonly
RM240	1112.73	2	22	RALonly
RM240	845.82	2	25	RALonly
RM179	743.558	0	-21	RALonly
RM179	676.931	0	-14	RALonly
RM179	850.096	0	-7	RALonly
RM179	630.829	1	2	RALonly
RM179	623.352	1	4	RALonly
RM179	776.279	2	8	RALonly
RM179	420.482	2	12	RALonly
RM179	481.571	2	16	RALonly
RM179	795.399	2	19	RALonly
RM179	750.816	2	22	RALonly
RM179	746.915	2	25	RALonly

## Sheet: Figure 3-right
ID	Ki67%	phase	time	Group
RM126	10.96	0	-20	DEPonly
RM126	6.19	0	-13	DEPonly
RM126	5.89	0	-6	DEPonly
RM126	5.58	1	2	DEPonly
RM126	8.6	1	4	DEPonly
RM126	7.03	1	8	DEPonly
RM126	4.62	1	12	DEPonly
RM126	4.39	1	16	DEPonly
RM126	4.91	1	19	DEPonly
RM126	3.76	1	22	DEPonly
RM126	4.02	1	28	DEPonly
RM128	8.27	0	-20	DEPonly
RM128	20.64	0	-13	DEPonly
RM128	11.98	0	-6	DEPonly
RM128	11.76	1	2	DEPonly
RM128	22.63	1	4	DEPonly
RM128	10.83	1	8	DEPonly
RM128	9.92	1	12	DEPonly
RM128	10.77	1	16	DEPonly
RM128	12.47	1	19	DEPonly
RM128	9.55	1	22	DEPonly
RM128	6.37	1	28	DEPonly
RM129	3.8	0	-20	DEPonly
RM129	3.06	0	-13	DEPonly
RM129	3.16	0	-6	DEPonly
RM129	3.42	1	2	DEPonly
RM129	4.29	1	4	DEPonly
RM129	4.3	1	8	DEPonly
RM129	3.26	1	12	DEPonly
RM129	2.68	1	16	DEPonly
RM129	4.54	1	19	DEPonly
RM129	3.28	1	22	DEPonly
RM129	3	1	28	DEPonly
RM130	8.66	0	-20	DEPonly
RM130	15.07	0	-13	DEPonly
RM130	22.24	0	-6	DEPonly
RM130	23	1	2	DEPonly
RM130	57.4	1	4	DEPonly
RM130	56.5	1	8	DEPonly
RM130	52.4	1	12	DEPonly
RM130	41.4	1	16	DEPonly
RM130	56.8	1	19	DEPonly
RM130	47.3	1	22	DEPonly
RM130	23.85	1	28	DEPonly
RM123	20.7	0	-21	DEP+RAL
RM123	34	0	-14	DEP+RAL
RM123	17.4	0	-7	DEP+RAL
RM123	9.92	1	2	DEP+RAL
RM123	14	1	4	DEP+RAL
RM123	44.3	1	8	DEP+RAL
RM123	39.2	1	12	DEP+RAL
RM123	24.2	1	16	DEP+RAL
RM123	40.9	1	19	DEP+RAL
RM123	51.8	1	22	DEP+RAL
RM123	77.7	1	25	DEP+RAL
RM124	23.1	0	-21	DEP+RAL
RM124	28.3	0	-14	DEP+RAL
RM124	30.9	0	-7	DEP+RAL
RM124	25.1	1	2	DEP+RAL
RM124	25.4	1	4	DEP+RAL
RM124	77.9	1	8	DEP+RAL
RM124	71.1	1	12	DEP+RAL
RM124	47.2	1	14	DEP+RAL
RM194	9.41	0	-21	DEP+RAL
RM194	9.27	0	-14	DEP+RAL
RM194	12.3	0	-7	DEP+RAL
RM194	9.39	1	2	DEP+RAL
RM194	10.7	1	4	DEP+RAL
RM194	48	1	8	DEP+RAL
RM194	30	1	12	DEP+RAL
RM194	32.4	1	16	DEP+RAL
RM194	57.9	1	19	DEP+RAL
RM194	79.1	1	22	DEP+RAL
RM194	39.4	1	25	DEP+RAL
RM233	10.1	0	-21	DEP+RAL
RM233	6.46	0	-14	DEP+RAL
RM233	6.72	0	-7	DEP+RAL
RM233	5.82	1	2	DEP+RAL
RM233	2.12	1	4	DEP+RAL
RM233	19.6	1	8	DEP+RAL
RM233	33.4	1	12	DEP+RAL
RM233	29.5	1	16	DEP+RAL
RM233	33	1	19	DEP+RAL
RM233	25.4	1	22	DEP+RAL
RM233	23.8	1	25	DEP+RAL
RM234	25.1	0	-21	DEP+RAL
RM234	22.5	0	-14	DEP+RAL
RM234	12.6	0	-7	DEP+RAL
RM234	13.2	1	2	DEP+RAL
RM234	5.2	1	4	DEP+RAL
RM234	20.6	1	8	DEP+RAL
RM234	33.9	1	12	DEP+RAL
RM234	22.9	1	16	DEP+RAL
RM234	26.3	1	19	DEP+RAL
RM234	18.7	1	22	DEP+RAL
RM234	16.9	1	25	DEP+RAL
RM235	24.4	0	-21	DEP+RAL
RM235	10.2	0	-14	DEP+RAL
RM235	7.56	0	-7	DEP+RAL
RM235	6.86	1	2	DEP+RAL
RM235	4.16	1	4	DEP+RAL
RM235	19.8	1	8	DEP+RAL
RM235	14.4	1	12	DEP+RAL
RM235	11	1	16	DEP+RAL
RM235	12.7	1	19	DEP+RAL
RM235	8.94	1	22	DEP+RAL
RM235	10.9	1	25	DEP+RAL
RM236	8.76	0	-21	DEP+RAL
RM236	5.8	0	-14	DEP+RAL
RM236	4.77	0	-7	DEP+RAL
RM236	3.11	1	2	DEP+RAL
RM236	1.93	1	4	DEP+RAL
RM236	8.15	1	8	DEP+RAL
RM236	25.4	1	12	DEP+RAL
RM236	9.24	1	16	DEP+RAL
RM236	5.41	1	19	DEP+RAL
RM236	4.07	1	22	DEP+RAL
RM236	4.99	1	25	DEP+RAL
RM178	7.96	0	-21	DEP+RAL
RM178	8.16	0	-14	DEP+RAL
RM178	9.15	0	-7	DEP+RAL
RM178	16.8	1	2	DEP+RAL
RM178	11.9	1	4	DEP+RAL
RM193	7.75	0	-21	RALonly
RM193	11.5	0	-14	RALonly
RM193	14.1	0	-7	RALonly
RM193	10.8	1	2	RALonly
RM193	11.8	1	4	RALonly
RM193	20	1	8	RALonly
RM193	10.5	1	12	RALonly
RM193	10.5	1	16	RALonly
RM193	11.7	1	19	RALonly
RM193	16.6	1	22	RALonly
RM193	16	1	25	RALonly
RM125	8.48	0	-21	RALonly
RM125	6.34	0	-14	RALonly
RM125	6.28	0	-7	RALonly
RM125	7.3	1	2	RALonly
RM125	9.41	1	4	RALonly
RM125	9.78	1	8	RALonly
RM125	20.6	1	12	RALonly
RM125	15.9	1	16	RALonly
RM125	13.3	1	19	RALonly
RM125	10	1	22	RALonly
RM125	10.2	1	25	RALonly
RM196	13.5	0	-21	RALonly
RM196	12.9	0	-14	RALonly
RM196	15.3	0	-7	RALonly
RM196	13.3	1	2	RALonly
RM196	13.7	1	4	RALonly
RM196	11.7	1	8	RALonly
RM196	12.5	1	12	RALonly
RM196	9.29	1	16	RALonly
RM196	11.9	1	19	RALonly
RM196	13.5	1	22	RALonly
RM196	13.6	1	25	RALonly
RM195	12.8	0	-21	RALonly
RM195	11.3	0	-14	RALonly
RM195	11.5	0	-7	RALonly
RM195	12.7	1	2	RALonly
RM195	3.65	1	4	RALonly
RM195	12.5	1	8	RALonly
RM195	9.97	1	12	RALonly
RM195	10.8	1	16	RALonly
RM195	8.93	1	19	RALonly
RM195	8.79	1	22	RALonly
RM195	4.26	1	25	RALonly
RM238	7.17	0	-21	RALonly
RM238	5.71	0	-14	RALonly
RM238	7.87	0	-7	RALonly
RM238	5.17	1	2	RALonly
RM238	2.48	1	4	RALonly
RM238	8.69	1	8	RALonly
RM238	21.4	1	12	RALonly
RM238	8.96	1	16	RALonly
RM238	12.9	1	19	RALonly
RM238	12.3	1	22	RALonly
RM238	7.76	1	25	RALonly
RM239	13.6	0	-21	RALonly
RM239	12.8	0	-14	RALonly
RM239	11.4	0	-7	RALonly
RM239	7.45	1	2	RALonly
RM239	3.44	1	4	RALonly
RM239	12.1	1	8	RALonly
RM239	20.3	1	12	RALonly
RM239	14.2	1	16	RALonly
RM239	14.2	1	19	RALonly
RM239	11.8	1	22	RALonly
RM239	4.28	1	25	RALonly
RM240	13.5	0	-21	RALonly
RM240	13.1	0	-14	RALonly
RM240	12.4	0	-7	RALonly
RM240	8.86	1	2	RALonly
RM240	5.06	1	4	RALonly
RM240	16.5	1	8	RALonly
RM240	11.8	1	12	RALonly
RM240	11.2	1	16	RALonly
RM240	8.68	1	19	RALonly
RM240	7.05	1	22	RALonly
RM240	4.92	1	25	RALonly
RM179	12.1	0	-21	RALonly
RM179	11.7	0	-14	RALonly
RM179	11	0	-7	RALonly
RM179	13.3	1	2	RALonly
RM179	10.4	1	4	RALonly
RM179	11.9	1	8	RALonly
RM179	10.3	1	12	RALonly
RM179	9.72	1	16	RALonly
RM179	9.39	1	19	RALonly
RM179	8.38	1	22	RALonly
RM179	9.78	1	25	RALonly

## Sheet: Figure 4
ID	VL	time	Group
RM126	4670813	-20	DEPonly
RM126	1025772	-13	DEPonly
RM126	2314442	-6	DEPonly
RM126	12499340	2	DEPonly
RM126	9003031	2.25	DEPonly
RM126	4177756	2.5	DEPonly
RM126	9426240	2.75	DEPonly
RM126	9804789	3	DEPonly
RM126	6970119	3.25	DEPonly
RM126	6527405	3.5	DEPonly
RM126	7541188	3.75	DEPonly
RM126	6484711	4	DEPonly
RM126	7491862	6	DEPonly
RM126	10819020	8	DEPonly
RM126	6924529	10	DEPonly
RM126	6400158	12	DEPonly
RM126	6193567	14	DEPonly
RM126	4987605	16	DEPonly
RM126	5117800	19	DEPonly
RM126	8912500	22	DEPonly
RM126	5253200	25	DEPonly
RM128	1689072	-20	DEPonly
RM128	1282182	-13	DEPonly
RM128	999197	-6	DEPonly
RM128	27834440	2	DEPonly
RM128	25558360	2.25	DEPonly
RM128	11860070	2.5	DEPonly
RM128	20581840	2.75	DEPonly
RM128	20180610	3	DEPonly
RM128	8486704	3.25	DEPonly
RM128	13001300	3.5	DEPonly
RM128	17582680	3.75	DEPonly
RM128	12664470	4	DEPonly
RM128	15726630	6	DEPonly
RM128	4858388	8	DEPonly
RM128	2931197	10	DEPonly
RM128	4232949	12	DEPonly
RM128	2969922	14	DEPonly
RM128	1282182	16	DEPonly
RM128	2039200	19	DEPonly
RM128	2789300	22	DEPonly
RM128	4375900	25	DEPonly
RM129	5153970	-20	DEPonly
RM129	4232949	-13	DEPonly
RM129	10819020	-6	DEPonly
RM129	28017690	2	DEPonly
RM129	21834020	2.25	DEPonly
RM129	24092580	2.5	DEPonly
RM129	13523420	2.75	DEPonly
RM129	22562310	3	DEPonly
RM129	17127150	3.25	DEPonly
RM129	17015130	3.5	DEPonly
RM129	17698440	3.75	DEPonly
RM129	14535700	4	DEPonly
RM129	31324330	6	DEPonly
RM129	16903830	8	DEPonly
RM129	14066510	10	DEPonly
RM129	14252340	12	DEPonly
RM129	12255670	14	DEPonly
RM129	9999727	16	DEPonly
RM129	14074000	19	DEPonly
RM129	19889000	22	DEPonly
RM129	9513600	25	DEPonly
RM130	1876064	-20	DEPonly
RM130	1711386	-13	DEPonly
RM130	2239735	-6	DEPonly
RM130	18775200	2	DEPonly
RM130	11327590	2.25	DEPonly
RM130	8542580	2.5	DEPonly
RM130	6924529	2.75	DEPonly
RM130	7640815	3	DEPonly
RM130	12916260	3.25	DEPonly
RM130	7491862	3.5	DEPonly
RM130	6745131	3.75	DEPonly
RM130	8769784	4	DEPonly
RM130	6701012	6	DEPonly
RM130	1851602	8	DEPonly
RM130	1613238	10	DEPonly
RM130	1602686	12	DEPonly
RM130	4858388	14	DEPonly
RM130	1803631	16	DEPonly
RM130	1591300	19	DEPonly
RM130	2432100	22	DEPonly
RM130	5946700	25	DEPonly
RM123	1471100	-21	DEP+RAL
RM123	1513400	-14	DEP+RAL
RM123	1293300	-7	DEP+RAL
RM123	10121040	2	DEP+RAL
RM123	9656492	2.33	DEP+RAL
RM123	11715110	2.58	DEP+RAL
RM123	10137950	2.75	DEP+RAL
RM123	7218402	3	DEP+RAL
RM123	4620749	3.25	DEP+RAL
RM123	5686374	3.5	DEP+RAL
RM123	3755535	3.75	DEP+RAL
RM123	3697274	4	DEP+RAL
RM123	1227121	6	DEP+RAL
RM123	1281800	8	DEP+RAL
RM123	2171300	10	DEP+RAL
RM123	1931300	12	DEP+RAL
RM123	1115500	14	DEP+RAL
RM123	571530	16	DEP+RAL
RM123	167360	19	DEP+RAL
RM123	438310	22	DEP+RAL
RM123	891780	25	DEP+RAL
RM124	19631000	-21	DEP+RAL
RM124	11595000	-14	DEP+RAL
RM124	12247000	-7	DEP+RAL
RM124	49174430	2	DEP+RAL
RM124	67943460	2.33	DEP+RAL
RM124	40937910	2.58	DEP+RAL
RM124	32007490	2.75	DEP+RAL
RM124	27170240	3	DEP+RAL
RM124	13000790	3.25	DEP+RAL
RM124	9963431	3.5	DEP+RAL
RM124	8874000	3.75	DEP+RAL
RM124	3948968	4	DEP+RAL
RM124	4522831	6	DEP+RAL
RM124	4330800	8	DEP+RAL
RM124	13890000	10	DEP+RAL
RM124	6178900	12	DEP+RAL
RM124	7198300	14	DEP+RAL
RM194	22429000	-21	DEP+RAL
RM194	11670000	-14	DEP+RAL
RM194	10196000	-7	DEP+RAL
RM194	36219110	2	DEP+RAL
RM194	32050470	2.33	DEP+RAL
RM194	27513160	2.58	DEP+RAL
RM194	18164450	2.75	DEP+RAL
RM194	11464620	3	DEP+RAL
RM194	11128480	3.25	DEP+RAL
RM194	6616147	3.5	DEP+RAL
RM194	6153523	3.75	DEP+RAL
RM194	6499011	4	DEP+RAL
RM194	9038101	6	DEP+RAL
RM194	38286000	8	DEP+RAL
RM194	54719000	10	DEP+RAL
RM194	38544000	12	DEP+RAL
RM194	14036000	14	DEP+RAL
RM194	16948000	16	DEP+RAL
RM194	16322000	19	DEP+RAL
RM194	25356000	22	DEP+RAL
RM194	59502000	25	DEP+RAL
RM233	15598000	-21	DEP+RAL
RM233	2940700	-14	DEP+RAL
RM233	3398900	-7	DEP+RAL
RM233	11943000	2	DEP+RAL
RM233	21937000	2.33	DEP+RAL
RM233	19358000	2.58	DEP+RAL
RM233	30738000	2.75	DEP+RAL
RM233	19427000	3	DEP+RAL
RM233	33674000	3.25	DEP+RAL
RM233	24959000	3.5	DEP+RAL
RM233	25369000	3.75	DEP+RAL
RM233	27651000	4	DEP+RAL
RM233	21224000	6	DEP+RAL
RM233	6476400	8	DEP+RAL
RM233	1460400	10	DEP+RAL
RM233	29835000	12	DEP+RAL
RM233	47126000	14	DEP+RAL
RM233	47748000	16	DEP+RAL
RM233	56641000	19	DEP+RAL
RM233	53274000	22	DEP+RAL
RM233	39162000	25	DEP+RAL
RM234	4167400	-21	DEP+RAL
RM234	2114000	-14	DEP+RAL
RM234	3812100	-7	DEP+RAL
RM234	30590000	2	DEP+RAL
RM234	39657000	2.33	DEP+RAL
RM234	29486000	2.58	DEP+RAL
RM234	26303000	2.75	DEP+RAL
RM234	37195000	3	DEP+RAL
RM234	39175000	3.25	DEP+RAL
RM234	54070000	3.5	DEP+RAL
RM234	61943000	3.75	DEP+RAL
RM234	55853000	4	DEP+RAL
RM234	26113000	6	DEP+RAL
RM234	11869000	8	DEP+RAL
RM234	298720000	10	DEP+RAL
RM234	16258000	12	DEP+RAL
RM234	12233000	14	DEP+RAL
RM234	18844000	16	DEP+RAL
RM234	8174900	19	DEP+RAL
RM234	43448000	22	DEP+RAL
RM234	51809000	25	DEP+RAL
RM235	5300900	-21	DEP+RAL
RM235	898670	-14	DEP+RAL
RM235	1624100	-7	DEP+RAL
RM235	11225000	2	DEP+RAL
RM235	9232900	2.33	DEP+RAL
RM235	10914000	2.58	DEP+RAL
RM235	8462400	2.75	DEP+RAL
RM235	8810000	3	DEP+RAL
RM235	8181900	3.25	DEP+RAL
RM235	9131000	3.5	DEP+RAL
RM235	11203000	3.75	DEP+RAL
RM235	9481600	4	DEP+RAL
RM235	2956300	6	DEP+RAL
RM235	3501900	8	DEP+RAL
RM235	9770400	10	DEP+RAL
RM235	13151000	12	DEP+RAL
RM235	38059000	14	DEP+RAL
RM235	7884400	16	DEP+RAL
RM235	6740000	19	DEP+RAL
RM235	11935000	22	DEP+RAL
RM235	8977200	25	DEP+RAL
RM236	5331400	-21	DEP+RAL
RM236	1032400	-14	DEP+RAL
RM236	3946900	-7	DEP+RAL
RM236	7700100	2	DEP+RAL
RM236	16820000	2.33	DEP+RAL
RM236	19959000	2.58	DEP+RAL
RM236	18466000	2.75	DEP+RAL
RM236	23617000	3	DEP+RAL
RM236	27426000	3.25	DEP+RAL
RM236	20762000	3.5	DEP+RAL
RM236	26609000	3.75	DEP+RAL
RM236	23752000	4	DEP+RAL
RM236	9286100	6	DEP+RAL
RM236	9598500	8	DEP+RAL
RM236	23728000	10	DEP+RAL
RM236	28078000	12	DEP+RAL
RM236	4687400	14	DEP+RAL
RM236	35016000	16	DEP+RAL
RM236	16224000	19	DEP+RAL
RM236	25425000	22	DEP+RAL
RM236	26648000	25	DEP+RAL
RM178	8037900	-21	DEP+RAL
RM178	16699000	-14	DEP+RAL
RM178	25361000	-7	DEP+RAL
RM178	16886000	2	DEP+RAL
RM178	46349000	2.33	DEP+RAL
RM178	59466000	2.58	DEP+RAL
RM178	105340000	2.75	DEP+RAL
RM178	42517000	3	DEP+RAL
RM178	47463000	3.25	DEP+RAL
RM178	27822000	3.5	DEP+RAL
RM178	52938000	3.75	DEP+RAL
RM178	57030000	4	DEP+RAL
RM178	16174000	6	DEP+RAL
RM178	7133400	8	DEP+RAL
RM178	5700000	10	DEP+RAL
RM178	1889700	12	DEP+RAL
RM178	4985700	14	DEP+RAL
RM178	10235000	16	DEP+RAL
RM193	8617300	-21	RALonly
RM193	11355000	-14	RALonly
RM193	10543000	-7	RALonly
RM193	5925208	2	RALonly
RM193	5628504	2.33	RALonly
RM193	4841262	2.58	RALonly
RM193	3403626	2.75	RALonly
RM193	2628932	3	RALonly
RM193	2320623	3.25	RALonly
RM193	2550680	3.5	RALonly
RM193	1719312	3.75	RALonly
RM193	1460360	4	RALonly
RM193	244244	6	RALonly
RM193	133861	8	RALonly
RM193	205230	10	RALonly
RM193	1018300	12	RALonly
RM193	1303300	14	RALonly
RM193	691680	16	RALonly
RM193	639110	19	RALonly
RM193	72390	22	RALonly
RM193	156780	25	RALonly
RM125	2920100	-21	RALonly
RM125	1553500	-14	RALonly
RM125	1634600	-7	RALonly
RM125	1388235	2	RALonly
RM125	1422826	2.33	RALonly
RM125	795051	2.58	RALonly
RM125	686177	2.75	RALonly
RM125	535921	3	RALonly
RM125	807660	3.25	RALonly
RM125	491660	3.5	RALonly
RM125	355390	3.75	RALonly
RM125	277757	4	RALonly
RM125	156073	6	RALonly
RM125	135463	8	RALonly
RM125	92259	10	RALonly
RM125	211430	12	RALonly
RM125	151620	14	RALonly
RM125	223670	16	RALonly
RM125	36463	19	RALonly
RM125	35937	22	RALonly
RM125	70644	25	RALonly
RM196	830120	-21	RALonly
RM196	660020	-14	RALonly
RM196	443340	-7	RALonly
RM196	445547	2	RALonly
RM196	364928	2.33	RALonly
RM196	226053	2.58	RALonly
RM196	115672	2.75	RALonly
RM196	130236	3	RALonly
RM196	103462	3.25	RALonly
RM196	68623.6	3.5	RALonly
RM196	40559.4	3.75	RALonly
RM196	45786.7	4	RALonly
RM196	14325.5	6	RALonly
RM196	6678.09	8	RALonly
RM196	3843.7	10	RALonly
RM196	2370.3	12	RALonly
RM196	1062.1	14	RALonly
RM196	4388.8	16	RALonly
RM196	2781	19	RALonly
RM196	2892.1	22	RALonly
RM196	1527.7	25	RALonly
RM195	393240	-21	RALonly
RM195	1003200	-14	RALonly
RM195	2699800	-7	RALonly
RM195	340330	2	RALonly
RM195	798840	2.33	RALonly
RM195	988780	2.58	RALonly
RM195	191450	2.75	RALonly
RM195	764660	3	RALonly
RM195	536320	3.25	RALonly
RM195	230230	3.5	RALonly
RM195	362440	3.75	RALonly
RM195	419420	4	RALonly
RM195	42421	6	RALonly
RM195	64764	8	RALonly
RM195	83662	10	RALonly
RM195	43416	12	RALonly
RM195	54679	14	RALonly
RM195	23659	16	RALonly
RM195	23062	19	RALonly
RM195	47565	22	RALonly
RM195	44210	25	RALonly
RM238	15045000	-21	RALonly
RM238	7937300	-14	RALonly
RM238	14505000	-7	RALonly
RM238	10539000	2	RALonly
RM238	22339000	2.33	RALonly
RM238	14017000	2.58	RALonly
RM238	9251300	2.75	RALonly
RM238	11662000	3	RALonly
RM238	13916000	3.25	RALonly
RM238	8727400	3.5	RALonly
RM238	8161000	3.75	RALonly
RM238	11584000	4	RALonly
RM238	9671200	6	RALonly
RM238	5880600	8	RALonly
RM238	9953000	10	RALonly
RM238	4012200	12	RALonly
RM238	2523500	14	RALonly
RM238	2184700	16	RALonly
RM238	1707600	19	RALonly
RM238	1756400	22	RALonly
RM238	2216900	25	RALonly
RM239	2471200	-21	RALonly
RM239	1442000	-14	RALonly
RM239	2218800	-7	RALonly
RM239	2090500	2	RALonly
RM239	3597700	2.33	RALonly
RM239	2334200	2.58	RALonly
RM239	1385100	2.75	RALonly
RM239	3367100	3	RALonly
RM239	1337600	3.25	RALonly
RM239	753090	3.5	RALonly
RM239	1175400	3.75	RALonly
RM239	1290700	4	RALonly
RM239	588020	6	RALonly
RM239	756540	8	RALonly
RM239	1886000	10	RALonly
RM239	870390	12	RALonly
RM239	973870	14	RALonly
RM239	501980	16	RALonly
RM239	611370	19	RALonly
RM239	843310	22	RALonly
RM239	610970	25	RALonly
RM240	480010	-21	RALonly
RM240	130850	-14	RALonly
RM240	112340	-7	RALonly
RM240	290140	2	RALonly
RM240	298030	2.33	RALonly
RM240	115750	2.58	RALonly
RM240	150830	2.75	RALonly
RM240	209190	3	RALonly
RM240	57180	3.25	RALonly
RM240	72567	3.5	RALonly
RM240	103940	3.75	RALonly
RM240	54206	4	RALonly
RM240	11078	6	RALonly
RM240	3056.5	8	RALonly
RM240	730.48	10	RALonly
RM240	6967.3	12	RALonly
RM240	592.45	14	RALonly
RM240	30	16	RALonly
RM240	886.46	19	RALonly
RM240	754.86	22	RALonly
RM240	1325.5	25	RALonly
RM179	644770	-21	RALonly
RM179	1058100	-14	RALonly
RM179	935370	-7	RALonly
RM179	562720	2	RALonly
RM179	232780	2.33	RALonly
RM179	250780	2.58	RALonly
RM179	389190	2.75	RALonly
RM179	171430	3	RALonly
RM179	138380	3.25	RALonly
RM179	117210	3.5	RALonly
RM179	110650	3.75	RALonly
RM179	117250	4	RALonly
RM179	14401	6	RALonly
RM179	7527.7	8	RALonly
RM179	1640.5	10	RALonly
RM179	618.83	12	RALonly
RM179	1230	14	RALonly
RM179	928.5	16	RALonly
RM179	1015	19	RALonly
RM179	13117	22	RALonly
RM179	41260	25	RALonly

## Sheet: Figure 5
Supplementary Table 1
						# Parameters	DAICc
	3.86	0.84	0	0	0	20	0
	4.03	0.83	1	0	0	21	0.45
	3.59	0.84	0	2.22e-16	0	21	1.44
	3.5	0.84	1	2.22e-16	0	22	2.11
	3.85	0.84	0	0	2.06e-17	21	2.16
	3.99	0.88	1	0	1.54e-19	22	2.39
	3.92	0.83	0	2.22e-16	1.09e-16	22	3.96
	4.55	0.87	1	6.91e-14	7.4e-16	23	4.6
	6.05	0	1	0	1.34	21	7.55
	5.87	0	0	0	1.42	20	7.77
	7.26	0	1	0.29	0.71	22	7.89
	6.61	0	0	0.22	0.88	21	10.15
	7.91	0	1	0.54	0	21	11.43
	5.17	0	0	0.51	0	20	13.22
	0	0	1	0.39	0	20	15.86
	0	0.53	1	2.77e-16	1.1e-15	22	18.61
	0	0.56	1	0	1.13e-16	21	19.7
	0	0.51	1	2.79e-16	0	21	22.66
	0	0	1	0.35	1.09e-16	21	22.78
	0	0.65	1	0	0	20	24.98
	0	0	1	0	0.68	20	29.71
	0	0.77	0	0	0	19	40.42
	0	0.78	0	5.14e-15	4.07e-18	21	42.34
	0	0.77	0	0	5.01e-62	20	42.71
	0	0	0	0.5	0	19	43.7
	0	0	0	0.5	2.51e-26	20	43.88
	0	0	0	0.49	0	20	45.21
	2.53	0	1	0	0	20	45.97
	0	0	0	0	1.23	19	60.57
	0	0	1	0	0	19	84.2
	6.87	0	0	0	0	19	116.94
	0	0	0	0	0	18	201.44

## Sheet: Figure 6
Experimental data				Simulation results
				ID	Time	VL	Group
Same as figure 4				RM126	42	2.40751e+06	D
				RM126	42.1	2.40751e+06	D
				RM126	42.2	2.40751e+06	D
				RM126	42.3	2.40751e+06	D
				RM126	42.4	2.40751e+06	D
				RM126	42.5	2.40751e+06	D
				RM126	42.6	2.40751e+06	D
				RM126	42.7	2.40751e+06	D
				RM126	42.8	2.40751e+06	D
				RM126	42.9	2.40751e+06	D
				RM126	43	2.40752e+06	D
				RM126	43.1	2.40752e+06	D
				RM126	43.2	2.40752e+06	D
				RM126	43.3	2.40751e+06	D
				RM126	43.4	2.40751e+06	D
				RM126	43.5	2.40751e+06	D
				RM126	43.6	2.40751e+06	D
				RM126	43.7	2.40751e+06	D
				RM126	43.8	2.40751e+06	D
				RM126	43.9	2.40751e+06	D
				RM126	44	2.40751e+06	D
				RM126	44.1	2.40751e+06	D
				RM126	44.2	2.40751e+06	D
				RM126	44.3	2.40751e+06	D
				RM126	44.4	2.40751e+06	D
				RM126	44.5	2.40751e+06	D
				RM126	44.6	2.40751e+06	D
				RM126	44.7	2.40751e+06	D
				RM126	44.8	2.40751e+06	D
				RM126	44.9	2.40751e+06	D
				RM126	45	2.40751e+06	D
				RM126	45.1	2.40751e+06	D
				RM126	45.2	2.40751e+06	D
				RM126	45.3	2.40751e+06	D
				RM126	45.4	2.40751e+06	D
				RM126	45.5	2.40751e+06	D
				RM126	45.6	2.40751e+06	D
				RM126	45.7	2.40751e+06	D
				RM126	45.8	2.40751e+06	D
				RM126	45.9	2.40751e+06	D
				RM126	46	2.40751e+06	D
				RM126	46.1	2.40751e+06	D
				RM126	46.2	2.40751e+06	D
				RM126	46.3	2.40751e+06	D
				RM126	46.4	2.40751e+06	D
				RM126	46.5	2.40751e+06	D
				RM126	46.6	2.40751e+06	D
				RM126	46.7	2.40751e+06	D
				RM126	46.8	2.40751e+06	D
				RM126	46.9	2.40751e+06	D
				RM126	47	2.40751e+06	D
				RM126	47.1	2.40751e+06	D
				RM126	47.2	2.40751e+06	D
				RM126	47.3	2.40751e+06	D
				RM126	47.4	2.40751e+06	D
				RM126	47.5	2.40751e+06	D
				RM126	47.6	2.40751e+06	D
				RM126	47.7	2.40751e+06	D
				RM126	47.8	2.40751e+06	D
				RM126	47.9	2.40751e+06	D
				RM126	48	2.40751e+06	D
				RM126	48.1	2.40751e+06	D
				RM126	48.2	2.40751e+06	D
				RM126	48.3	2.40751e+06	D
				RM126	48.4	2.40751e+06	D
				RM126	48.5	2.40751e+06	D
				RM126	48.6	2.40751e+06	D
				RM126	48.7	2.40751e+06	D
				RM126	48.8	2.40751e+06	D
				RM126	48.9	2.40751e+06	D
				RM126	49	2.40751e+06	D
				RM126	49.1	2.40751e+06	D
				RM126	49.2	2.40751e+06	D
				RM126	49.3	2.40751e+06	D
				RM126	49.4	2.40751e+06	D
				RM126	49.5	2.40751e+06	D
				RM126	49.6	2.40751e+06	D
				RM126	49.7	2.40751e+06	D
				RM126	49.8	2.40751e+06	D
				RM126	49.9	2.40751e+06	D
				RM126	50	2.40751e+06	D
				RM126	50.1	2.40751e+06	D
				RM126	50.2	2.40751e+06	D
				RM126	50.3	2.40751e+06	D
				RM126	50.4	2.40751e+06	D
				RM126	50.5	2.40751e+06	D
				RM126	50.6	2.40751e+06	D
				RM126	50.7	2.40751e+06	D
				RM126	50.8	2.40751e+06	D
				RM126	50.9	2.40751e+06	D
				RM126	51	2.40751e+06	D
				RM126	51.1	2.40751e+06	D
				RM126	51.2	2.40751e+06	D
				RM126	51.3	2.40751e+06	D
				RM126	51.4	2.40751e+06	D
				RM126	51.5	2.40751e+06	D
				RM126	51.6	2.40751e+06	D
				RM126	51.7	2.40751e+06	D
				RM126	51.8	2.40751e+06	D
				RM126	51.9	2.40751e+06	D
				RM126	52	2.40751e+06	D
				RM126	52.1	2.40751e+06	D
				RM126	52.2	2.40751e+06	D
				RM126	52.3	2.40751e+06	D
				RM126	52.4	2.40751e+06	D
				RM126	52.5	2.40751e+06	D
				RM126	52.6	2.40751e+06	D
				RM126	52.7	2.40751e+06	D
				RM126	52.8	2.40751e+06	D
				RM126	52.9	2.40751e+06	D
				RM126	53	2.40751e+06	D
				RM126	53.1	2.40751e+06	D
				RM126	53.2	2.40751e+06	D
				RM126	53.3	2.40751e+06	D
				RM126	53.4	2.40751e+06	D
				RM126	53.5	2.40751e+06	D
				RM126	53.6	2.40751e+06	D
				RM126	53.7	2.40751e+06	D
				RM126	53.8	2.40751e+06	D
				RM126	53.9	2.40751e+06	D
				RM126	54	2.40751e+06	D
				RM126	54.1	2.40751e+06	D
				RM126	54.2	2.40751e+06	D
				RM126	54.3	2.40751e+06	D
				RM126	54.4	2.40751e+06	D
				RM126	54.5	2.40751e+06	D
				RM126	54.6	2.40751e+06	D
				RM126	54.7	2.40751e+06	D
				RM126	54.8	2.40751e+06	D
				RM126	54.9	2.40751e+06	D
				RM126	55	2.40751e+06	D
				RM126	55.1	2.40751e+06	D
				RM126	55.2	2.40751e+06	D
				RM126	55.3	2.40751e+06	D
				RM126	55.4	2.40751e+06	D
				RM126	55.5	2.40751e+06	D
				RM126	55.6	2.40751e+06	D
				RM126	55.7	2.40751e+06	D
				RM126	55.8	2.40751e+06	D
				RM126	55.9	2.40751e+06	D
				RM126	56	2.40752e+06	D
				RM126	56.1	4.22177e+06	D
				RM126	56.2	4.46799e+06	D
				RM126	56.3	4.612e+06	D
				RM126	56.4	4.77857e+06	D
				RM126	56.5	4.96447e+06	D
				RM126	56.6	5.1598e+06	D
				RM126	56.7	5.35781e+06	D
				RM126	56.8	5.55434e+06	D
				RM126	56.9	5.74678e+06	D
				RM126	57	5.93351e+06	D
				RM126	57.1	6.1135e+06	D
				RM126	57.2	6.28608e+06	D
				RM126	57.3	6.45081e+06	D
				RM126	57.4	6.60744e+06	D
				RM126	57.5	6.7558e+06	D
				RM126	57.6	6.89582e+06	D
				RM126	57.7	7.02751e+06	D
				RM126	57.8	7.1509e+06	D
				RM126	57.9	7.26605e+06	D
				RM126	58	7.37312e+06	D
				RM126	58.1	7.47222e+06	D
				RM126	58.2	7.56355e+06	D
				RM126	58.3	7.64729e+06	D
				RM126	58.4	7.72364e+06	D
				RM126	58.5	7.79285e+06	D
				RM126	58.6	7.85514e+06	D
				RM126	58.7	7.91077e+06	D
				RM126	58.8	7.96e+06	D
				RM126	58.9	8.00309e+06	D
				RM126	59	8.0403e+06	D
				RM126	59.1	8.0719e+06	D
				RM126	59.2	8.09816e+06	D
				RM126	59.3	8.11937e+06	D
				RM126	59.4	8.13577e+06	D
				RM126	59.5	8.14764e+06	D
				RM126	59.6	8.15523e+06	D
				RM126	59.7	8.15882e+06	D
				RM126	59.8	8.15864e+06	D
				RM126	59.9	8.15493e+06	D
				RM126	60	8.14795e+06	D
				RM126	60.1	8.1379e+06	D
				RM126	60.2	8.12502e+06	D
				RM126	60.3	8.10953e+06	D
				RM126	60.4	8.09162e+06	D
				RM126	60.5	8.0715e+06	D
				RM126	60.6	8.04936e+06	D
				RM126	60.7	8.02536e+06	D
				RM126	60.8	7.99969e+06	D
				RM126	60.9	7.97251e+06	D
				RM126	61	7.94397e+06	D
				RM126	61.1	7.91423e+06	D
				RM126	61.2	7.88341e+06	D
				RM126	61.3	7.85167e+06	D
				RM126	61.4	7.8191e+06	D
				RM126	61.5	7.78583e+06	D
				RM126	61.6	7.75197e+06	D
				RM126	61.7	7.71764e+06	D
				RM126	61.8	7.68291e+06	D
				RM126	61.9	7.64787e+06	D
				RM126	62	7.61262e+06	D
				RM126	62.1	7.57722e+06	D
				RM126	62.2	7.54176e+06	D
				RM126	62.3	7.50628e+06	D
				RM126	62.4	7.47087e+06	D
				RM126	62.5	7.43557e+06	D
				RM126	62.6	7.40044e+06	D
				RM126	62.7	7.36551e+06	D
				RM126	62.8	7.33084e+06	D
				RM126	62.9	7.29647e+06	D
				RM126	63	7.26243e+06	D
				RM126	63.1	7.22875e+06	D
				RM126	63.2	7.19547e+06	D
				RM126	63.3	7.1626e+06	D
				RM126	63.4	7.13017e+06	D
				RM126	63.5	7.09821e+06	D
				RM126	63.6	7.06673e+06	D
				RM126	63.7	7.03575e+06	D
				RM126	63.8	7.00528e+06	D
				RM126	63.9	6.97533e+06	D
				RM126	64	6.94592e+06	D
				RM126	64.1	6.91705e+06	D
				RM126	64.2	6.88873e+06	D
				RM126	64.3	6.86096e+06	D
				RM126	64.4	6.83374e+06	D
				RM126	64.5	6.80709e+06	D
				RM126	64.6	6.781e+06	D
				RM126	64.7	6.75547e+06	D
				RM126	64.8	6.7305e+06	D
				RM126	64.9	6.70609e+06	D
				RM126	65	6.68224e+06	D
				RM126	65.1	6.65894e+06	D
				RM126	65.2	6.63619e+06	D
				RM126	65.3	6.61399e+06	D
				RM126	65.4	6.59233e+06	D
				RM126	65.5	6.57121e+06	D
				RM126	65.6	6.55061e+06	D
				RM126	65.7	6.53054e+06	D
				RM126	65.8	6.51099e+06	D
				RM126	65.9	6.49194e+06	D
				RM126	66	6.4734e+06	D
				RM126	66.1	6.45536e+06	D
				RM126	66.2	6.4378e+06	D
				RM126	66.3	6.42072e+06	D
				RM126	66.4	6.40412e+06	D
				RM126	66.5	6.38798e+06	D
				RM126	66.6	6.37229e+06	D
				RM126	66.7	6.35705e+06	D
				RM126	66.8	6.34225e+06	D
				RM126	66.9	6.32788e+06	D
				RM126	67	6.31394e+06	D
				RM126	67.1	6.30041e+06	D
				RM126	67.2	6.28728e+06	D
				RM126	67.3	6.27455e+06	D
				RM126	67.4	6.26221e+06	D
				RM126	67.5	6.25025e+06	D
				RM126	67.6	6.23867e+06	D
				RM126	67.7	6.22745e+06	D
				RM126	67.8	6.21658e+06	D
				RM126	67.9	6.20606e+06	D
				RM126	68	6.19589e+06	D
				RM126	68.1	6.18604e+06	D
				RM126	68.2	6.17652e+06	D
				RM126	68.3	6.16732e+06	D
				RM126	68.4	6.15843e+06	D
				RM126	68.5	6.14984e+06	D
				RM126	68.6	6.14155e+06	D
				RM126	68.7	6.13354e+06	D
				RM126	68.8	6.12581e+06	D
				RM126	68.9	6.11836e+06	D
				RM126	69	6.11118e+06	D
				RM126	69.1	6.10425e+06	D
				RM126	69.2	6.09758e+06	D
				RM126	69.3	6.09116e+06	D
				RM126	69.4	6.08498e+06	D
				RM126	69.5	6.07903e+06	D
				RM126	69.6	6.07331e+06	D
				RM126	69.7	6.06781e+06	D
				RM126	69.8	6.06254e+06	D
				RM126	69.9	6.05747e+06	D
				RM126	70	6.05261e+06	D
				RM126	70.1	6.04794e+06	D
				RM126	70.2	6.04348e+06	D
				RM126	70.3	6.0392e+06	D
				RM126	70.4	6.03511e+06	D
				RM126	70.5	6.03119e+06	D
				RM126	70.6	6.02745e+06	D
				RM126	70.7	6.02388e+06	D
				RM126	70.8	6.02048e+06	D
				RM126	70.9	6.01723e+06	D
				RM126	71	6.01414e+06	D
				RM126	71.1	6.0112e+06	D
				RM126	71.2	6.00841e+06	D
				RM126	71.3	6.00577e+06	D
				RM126	71.4	6.00326e+06	D
				RM126	71.5	6.00089e+06	D
				RM126	71.6	5.99864e+06	D
				RM126	71.7	5.99653e+06	D
				RM126	71.8	5.99454e+06	D
				RM126	71.9	5.99267e+06	D
				RM126	72	5.99091e+06	D
				RM126	72.1	5.98927e+06	D
				RM126	72.2	5.98774e+06	D
				RM126	72.3	5.98631e+06	D
				RM126	72.4	5.98499e+06	D
				RM126	72.5	5.98377e+06	D
				RM126	72.6	5.98265e+06	D
				RM126	72.7	5.98162e+06	D
				RM126	72.8	5.98068e+06	D
				RM126	72.9	5.97983e+06	D
				RM126	73	5.97907e+06	D
				RM126	73.1	5.97839e+06	D
				RM126	73.2	5.97779e+06	D
				RM126	73.3	5.97727e+06	D
				RM126	73.4	5.97682e+06	D
				RM126	73.5	5.97645e+06	D
				RM126	73.6	5.97615e+06	D
				RM126	73.7	5.97592e+06	D
				RM126	73.8	5.97576e+06	D
				RM126	73.9	5.97566e+06	D
				RM126	74	5.97562e+06	D
				RM126	74.1	5.97564e+06	D
				RM126	74.2	5.97572e+06	D
				RM126	74.3	5.97586e+06	D
				RM126	74.4	5.97606e+06	D
				RM126	74.5	5.97631e+06	D
				RM126	74.6	5.9766e+06	D
				RM126	74.7	5.97695e+06	D
				RM126	74.8	5.97735e+06	D
				RM126	74.9	5.97779e+06	D
				RM126	75	5.97828e+06	D
				RM126	75.1	5.97881e+06	D
				RM126	75.2	5.97938e+06	D
				RM126	75.3	5.97999e+06	D
				RM126	75.4	5.98065e+06	D
				RM126	75.5	5.98134e+06	D
				RM126	75.6	5.98206e+06	D
				RM126	75.7	5.98282e+06	D
				RM126	75.8	5.98362e+06	D
				RM126	75.9	5.98445e+06	D
				RM126	76	5.98531e+06	D
				RM126	76.1	5.9862e+06	D
				RM126	76.2	5.98712e+06	D
				RM126	76.3	5.98806e+06	D
				RM126	76.4	5.98904e+06	D
				RM126	76.5	5.99004e+06	D
				RM126	76.6	5.99106e+06	D
				RM126	76.7	5.99211e+06	D
				RM126	76.8	5.99319e+06	D
				RM126	76.9	5.99428e+06	D
				RM126	77	5.9954e+06	D
				RM126	77.1	5.99654e+06	D
				RM126	77.2	5.99769e+06	D
				RM126	77.3	5.99887e+06	D
				RM126	77.4	6.00007e+06	D
				RM126	77.5	6.00128e+06	D
				RM126	77.6	6.00251e+06	D
				RM126	77.7	6.00375e+06	D
				RM126	77.8	6.00501e+06	D
				RM126	77.9	6.00629e+06	D
				RM126	78	6.00758e+06	D
				RM126	78.1	6.00888e+06	D
				RM126	78.2	6.0102e+06	D
				RM126	78.3	6.01153e+06	D
				RM126	78.4	6.01287e+06	D
				RM126	78.5	6.01422e+06	D
				RM126	78.6	6.01558e+06	D
				RM126	78.7	6.01696e+06	D
				RM126	78.8	6.01834e+06	D
				RM126	78.9	6.01973e+06	D
				RM126	79	6.02113e+06	D
				RM126	79.1	6.02254e+06	D
				RM126	79.2	6.02396e+06	D
				RM126	79.3	6.02538e+06	D
				RM126	79.4	6.02682e+06	D
				RM126	79.5	6.02825e+06	D
				RM126	79.6	6.0297e+06	D
				RM126	79.7	6.03115e+06	D
				RM126	79.8	6.03261e+06	D
				RM126	79.9	6.03407e+06	D
				RM126	80	6.03553e+06	D
				RM126	80.1	6.03701e+06	D
				RM126	80.2	6.03848e+06	D
				RM126	80.3	6.03996e+06	D
				RM126	80.4	6.04144e+06	D
				RM126	80.5	6.04293e+06	D
				RM126	80.6	6.04442e+06	D
				RM126	80.7	6.04591e+06	D
				RM126	80.8	6.04741e+06	D
				RM126	80.9	6.0489e+06	D
				RM126	81	6.0504e+06	D
				RM128	42	1.59668e+06	D
				RM128	42.1	1.59668e+06	D
				RM128	42.2	1.59668e+06	D
				RM128	42.3	1.59668e+06	D
				RM128	42.4	1.59668e+06	D
				RM128	42.5	1.59668e+06	D
				RM128	42.6	1.59668e+06	D
				RM128	42.7	1.59668e+06	D
				RM128	42.8	1.59668e+06	D
				RM128	42.9	1.59668e+06	D
				RM128	43	1.59668e+06	D
				RM128	43.1	1.59668e+06	D
				RM128	43.2	1.59668e+06	D
				RM128	43.3	1.59668e+06	D
				RM128	43.4	1.59668e+06	D
				RM128	43.5	1.59668e+06	D
				RM128	43.6	1.59668e+06	D
				RM128	43.7	1.59668e+06	D
				RM128	43.8	1.59668e+06	D
				RM128	43.9	1.59668e+06	D
				RM128	44	1.59668e+06	D
				RM128	44.1	1.59668e+06	D
				RM128	44.2	1.59668e+06	D
				RM128	44.3	1.59668e+06	D
				RM128	44.4	1.59668e+06	D
				RM128	44.5	1.59668e+06	D
				RM128	44.6	1.59668e+06	D
				RM128	44.7	1.59668e+06	D
				RM128	44.8	1.59668e+06	D
				RM128	44.9	1.59668e+06	D
				RM128	45	1.59668e+06	D
				RM128	45.1	1.59668e+06	D
				RM128	45.2	1.59668e+06	D
				RM128	45.3	1.59668e+06	D
				RM128	45.4	1.59668e+06	D
				RM128	45.5	1.59668e+06	D
				RM128	45.6	1.59668e+06	D
				RM128	45.7	1.59668e+06	D
				RM128	45.8	1.59668e+06	D
				RM128	45.9	1.59668e+06	D
				RM128	46	1.59668e+06	D
				RM128	46.1	1.59668e+06	D
				RM128	46.2	1.59668e+06	D
				RM128	46.3	1.59668e+06	D
				RM128	46.4	1.59668e+06	D
				RM128	46.5	1.59668e+06	D
				RM128	46.6	1.59668e+06	D
				RM128	46.7	1.59668e+06	D
				RM128	46.8	1.59668e+06	D
				RM128	46.9	1.59668e+06	D
				RM128	47	1.59668e+06	D
				RM128	47.1	1.59668e+06	D
				RM128	47.2	1.59668e+06	D
				RM128	47.3	1.59668e+06	D
				RM128	47.4	1.59668e+06	D
				RM128	47.5	1.59668e+06	D
				RM128	47.6	1.59668e+06	D
				RM128	47.7	1.59668e+06	D
				RM128	47.8	1.59668e+06	D
				RM128	47.9	1.59668e+06	D
				RM128	48	1.59668e+06	D
				RM128	48.1	1.59668e+06	D
				RM128	48.2	1.59668e+06	D
				RM128	48.3	1.59668e+06	D
				RM128	48.4	1.59668e+06	D
				RM128	48.5	1.59668e+06	D
				RM128	48.6	1.59668e+06	D
				RM128	48.7	1.59668e+06	D
				RM128	48.8	1.59668e+06	D
				RM128	48.9	1.59668e+06	D
				RM128	49	1.59668e+06	D
				RM128	49.1	1.59668e+06	D
				RM128	49.2	1.59668e+06	D
				RM128	49.3	1.59668e+06	D
				RM128	49.4	1.59668e+06	D
				RM128	49.5	1.59668e+06	D
				RM128	49.6	1.59668e+06	D
				RM128	49.7	1.59668e+06	D
				RM128	49.8	1.59668e+06	D
				RM128	49.9	1.59668e+06	D
				RM128	50	1.59668e+06	D
				RM128	50.1	1.59668e+06	D
				RM128	50.2	1.59668e+06	D
				RM128	50.3	1.59668e+06	D
				RM128	50.4	1.59668e+06	D
				RM128	50.5	1.59668e+06	D
				RM128	50.6	1.59668e+06	D
				RM128	50.7	1.59668e+06	D
				RM128	50.8	1.59668e+06	D
				RM128	50.9	1.59668e+06	D
				RM128	51	1.59668e+06	D
				RM128	51.1	1.59668e+06	D
				RM128	51.2	1.59668e+06	D
				RM128	51.3	1.59668e+06	D
				RM128	51.4	1.59668e+06	D
				RM128	51.5	1.59668e+06	D
				RM128	51.6	1.59668e+06	D
				RM128	51.7	1.59668e+06	D
				RM128	51.8	1.59668e+06	D
				RM128	51.9	1.59668e+06	D
				RM128	52	1.59668e+06	D
				RM128	52.1	1.59668e+06	D
				RM128	52.2	1.59668e+06	D
				RM128	52.3	1.59668e+06	D
				RM128	52.4	1.59668e+06	D
				RM128	52.5	1.59668e+06	D
				RM128	52.6	1.59668e+06	D
				RM128	52.7	1.59668e+06	D
				RM128	52.8	1.59668e+06	D
				RM128	52.9	1.59668e+06	D
				RM128	53	1.59668e+06	D
				RM128	53.1	1.59668e+06	D
				RM128	53.2	1.59668e+06	D
				RM128	53.3	1.59668e+06	D
				RM128	53.4	1.59668e+06	D
				RM128	53.5	1.59668e+06	D
				RM128	53.6	1.59668e+06	D
				RM128	53.7	1.59668e+06	D
				RM128	53.8	1.59668e+06	D
				RM128	53.9	1.59668e+06	D
				RM128	54	1.59668e+06	D
				RM128	54.1	1.59668e+06	D
				RM128	54.2	1.59668e+06	D
				RM128	54.3	1.59668e+06	D
				RM128	54.4	1.59668e+06	D
				RM128	54.5	1.59668e+06	D
				RM128	54.6	1.59668e+06	D
				RM128	54.7	1.59668e+06	D
				RM128	54.8	1.59668e+06	D
				RM128	54.9	1.59668e+06	D
				RM128	55	1.59668e+06	D
				RM128	55.1	1.59668e+06	D
				RM128	55.2	1.59668e+06	D
				RM128	55.3	1.59668e+06	D
				RM128	55.4	1.59668e+06	D
				RM128	55.5	1.59668e+06	D
				RM128	55.6	1.59668e+06	D
				RM128	55.7	1.59668e+06	D
				RM128	55.8	1.59668e+06	D
				RM128	55.9	1.59668e+06	D
				RM128	56	1.59669e+06	D
				RM128	56.1	2.80925e+06	D
				RM128	56.2	3.02475e+06	D
				RM128	56.3	3.21606e+06	D
				RM128	56.4	3.45421e+06	D
				RM128	56.5	3.73006e+06	D
				RM128	56.6	4.03434e+06	D
				RM128	56.7	4.362e+06	D
				RM128	56.8	4.71042e+06	D
				RM128	56.9	5.07822e+06	D
				RM128	57	5.46453e+06	D
				RM128	57.1	5.86862e+06	D
				RM128	57.2	6.28978e+06	D
				RM128	57.3	6.72717e+06	D
				RM128	57.4	7.17979e+06	D
				RM128	57.5	7.64643e+06	D
				RM128	57.6	8.12567e+06	D
				RM128	57.7	8.61586e+06	D
				RM128	57.8	9.1151e+06	D
				RM128	57.9	9.62126e+06	D
				RM128	58	1.0132e+07	D
				RM128	58.1	1.06447e+07	D
				RM128	58.2	1.11567e+07	D
				RM128	58.3	1.1665e+07	D
				RM128	58.4	1.21666e+07	D
				RM128	58.5	1.26581e+07	D
				RM128	58.6	1.31365e+07	D
				RM128	58.7	1.35983e+07	D
				RM128	58.8	1.40404e+07	D
				RM128	58.9	1.44597e+07	D
				RM128	59	1.4853e+07	D
				RM128	59.1	1.52175e+07	D
				RM128	59.2	1.55505e+07	D
				RM128	59.3	1.58497e+07	D
				RM128	59.4	1.61132e+07	D
				RM128	59.5	1.63391e+07	D
				RM128	59.6	1.65261e+07	D
				RM128	59.7	1.66734e+07	D
				RM128	59.8	1.67804e+07	D
				RM128	59.9	1.68471e+07	D
				RM128	60	1.68737e+07	D
				RM128	60.1	1.68608e+07	D
				RM128	60.2	1.68097e+07	D
				RM128	60.3	1.67215e+07	D
				RM128	60.4	1.65981e+07	D
				RM128	60.5	1.64414e+07	D
				RM128	60.6	1.62535e+07	D
				RM128	60.7	1.60369e+07	D
				RM128	60.8	1.57939e+07	D
				RM128	60.9	1.55271e+07	D
				RM128	61	1.52393e+07	D
				RM128	61.1	1.4933e+07	D
				RM128	61.2	1.46107e+07	D
				RM128	61.3	1.42752e+07	D
				RM128	61.4	1.39288e+07	D
				RM128	61.5	1.3574e+07	D
				RM128	61.6	1.32129e+07	D
				RM128	61.7	1.28477e+07	D
				RM128	61.8	1.24804e+07	D
				RM128	61.9	1.21126e+07	D
				RM128	62	1.17461e+07	D
				RM128	62.1	1.13824e+07	D
				RM128	62.2	1.10227e+07	D
				RM128	62.3	1.06682e+07	D
				RM128	62.4	1.03199e+07	D
				RM128	62.5	9.97868e+06	D
				RM128	62.6	9.64529e+06	D
				RM128	62.7	9.32032e+06	D
				RM128	62.8	9.00425e+06	D
				RM128	62.9	8.69747e+06	D
				RM128	63	8.40026e+06	D
				RM128	63.1	8.11283e+06	D
				RM128	63.2	7.8353e+06	D
				RM128	63.3	7.56772e+06	D
				RM128	63.4	7.31008e+06	D
				RM128	63.5	7.06232e+06	D
				RM128	63.6	6.82433e+06	D
				RM128	63.7	6.59596e+06	D
				RM128	63.8	6.37704e+06	D
				RM128	63.9	6.16737e+06	D
				RM128	64	5.96671e+06	D
				RM128	64.1	5.77482e+06	D
				RM128	64.2	5.59145e+06	D
				RM128	64.3	5.41633e+06	D
				RM128	64.4	5.24918e+06	D
				RM128	64.5	5.08973e+06	D
				RM128	64.6	4.9377e+06	D
				RM128	64.7	4.79281e+06	D
				RM128	64.8	4.65479e+06	D
				RM128	64.9	4.52335e+06	D
				RM128	65	4.39824e+06	D
				RM128	65.1	4.27919e+06	D
				RM128	65.2	4.16595e+06	D
				RM128	65.3	4.05826e+06	D
				RM128	65.4	3.9559e+06	D
				RM128	65.5	3.85862e+06	D
				RM128	65.6	3.76621e+06	D
				RM128	65.7	3.67844e+06	D
				RM128	65.8	3.59511e+06	D
				RM128	65.9	3.51603e+06	D
				RM128	66	3.44099e+06	D
				RM128	66.1	3.36982e+06	D
				RM128	66.2	3.30235e+06	D
				RM128	66.3	3.2384e+06	D
				RM128	66.4	3.17782e+06	D
				RM128	66.5	3.12047e+06	D
				RM128	66.6	3.06618e+06	D
				RM128	66.7	3.01483e+06	D
				RM128	66.8	2.96629e+06	D
				RM128	66.9	2.92043e+06	D
				RM128	67	2.87714e+06	D
				RM128	67.1	2.8363e+06	D
				RM128	67.2	2.79781e+06	D
				RM128	67.3	2.76156e+06	D
				RM128	67.4	2.72746e+06	D
				RM128	67.5	2.69543e+06	D
				RM128	67.6	2.66537e+06	D
				RM128	67.7	2.6372e+06	D
				RM128	67.8	2.61084e+06	D
				RM128	67.9	2.58623e+06	D
				RM128	68	2.56329e+06	D
				RM128	68.1	2.54196e+06	D
				RM128	68.2	2.52216e+06	D
				RM128	68.3	2.50386e+06	D
				RM128	68.4	2.48698e+06	D
				RM128	68.5	2.47147e+06	D
				RM128	68.6	2.45729e+06	D
				RM128	68.7	2.44439e+06	D
				RM128	68.8	2.43272e+06	D
				RM128	68.9	2.42223e+06	D
				RM128	69	2.41289e+06	D
				RM128	69.1	2.40465e+06	D
				RM128	69.2	2.39749e+06	D
				RM128	69.3	2.39136e+06	D
				RM128	69.4	2.38623e+06	D
				RM128	69.5	2.38207e+06	D
				RM128	69.6	2.37886e+06	D
				RM128	69.7	2.37655e+06	D
				RM128	69.8	2.37512e+06	D
				RM128	69.9	2.37455e+06	D
				RM128	70	2.37481e+06	D
				RM128	70.1	2.37588e+06	D
				RM128	70.2	2.37774e+06	D
				RM128	70.3	2.38036e+06	D
				RM128	70.4	2.38372e+06	D
				RM128	70.5	2.3878e+06	D
				RM128	70.6	2.39259e+06	D
				RM128	70.7	2.39806e+06	D
				RM128	70.8	2.4042e+06	D
				RM128	70.9	2.41099e+06	D
				RM128	71	2.41841e+06	D
				RM128	71.1	2.42646e+06	D
				RM128	71.2	2.4351e+06	D
				RM128	71.3	2.44433e+06	D
				RM128	71.4	2.45414e+06	D
				RM128	71.5	2.46451e+06	D
				RM128	71.6	2.47542e+06	D
				RM128	71.7	2.48687e+06	D
				RM128	71.8	2.49883e+06	D
				RM128	71.9	2.51131e+06	D
				RM128	72	2.52428e+06	D
				RM128	72.1	2.53773e+06	D
				RM128	72.2	2.55166e+06	D
				RM128	72.3	2.56604e+06	D
				RM128	72.4	2.58088e+06	D
				RM128	72.5	2.59615e+06	D
				RM128	72.6	2.61185e+06	D
				RM128	72.7	2.62796e+06	D
				RM128	72.8	2.64448e+06	D
				RM128	72.9	2.66138e+06	D
				RM128	73	2.67867e+06	D
				RM128	73.1	2.69634e+06	D
				RM128	73.2	2.71436e+06	D
				RM128	73.3	2.73273e+06	D
				RM128	73.4	2.75144e+06	D
				RM128	73.5	2.77047e+06	D
				RM128	73.6	2.78982e+06	D
				RM128	73.7	2.80948e+06	D
				RM128	73.8	2.82943e+06	D
				RM128	73.9	2.84966e+06	D
				RM128	74	2.87016e+06	D
				RM128	74.1	2.89093e+06	D
				RM128	74.2	2.91194e+06	D
				RM128	74.3	2.93319e+06	D
				RM128	74.4	2.95466e+06	D
				RM128	74.5	2.97635e+06	D
				RM128	74.6	2.99824e+06	D
				RM128	74.7	3.02032e+06	D
				RM128	74.8	3.04257e+06	D
				RM128	74.9	3.06499e+06	D
				RM128	75	3.08757e+06	D
				RM128	75.1	3.11028e+06	D
				RM128	75.2	3.13312e+06	D
				RM128	75.3	3.15608e+06	D
				RM128	75.4	3.17914e+06	D
				RM128	75.5	3.20229e+06	D
				RM128	75.6	3.22552e+06	D
				RM128	75.7	3.24881e+06	D
				RM128	75.8	3.27215e+06	D
				RM128	75.9	3.29553e+06	D
				RM128	76	3.31893e+06	D
				RM128	76.1	3.34235e+06	D
				RM128	76.2	3.36576e+06	D
				RM128	76.3	3.38916e+06	D
				RM128	76.4	3.41252e+06	D
				RM128	76.5	3.43585e+06	D
				RM128	76.6	3.45911e+06	D
				RM128	76.7	3.48231e+06	D
				RM128	76.8	3.50543e+06	D
				RM128	76.9	3.52845e+06	D
				RM128	77	3.55136e+06	D
				RM128	77.1	3.57415e+06	D
				RM128	77.2	3.5968e+06	D
				RM128	77.3	3.61931e+06	D
				RM128	77.4	3.64165e+06	D
				RM128	77.5	3.66382e+06	D
				RM128	77.6	3.6858e+06	D
				RM128	77.7	3.70758e+06	D
				RM128	77.8	3.72915e+06	D
				RM128	77.9	3.7505e+06	D
				RM128	78	3.77161e+06	D
				RM128	78.1	3.79247e+06	D
				RM128	78.2	3.81307e+06	D
				RM128	78.3	3.8334e+06	D
				RM128	78.4	3.85345e+06	D
				RM128	78.5	3.87321e+06	D
				RM128	78.6	3.89267e+06	D
				RM128	78.7	3.91181e+06	D
				RM128	78.8	3.93064e+06	D
				RM128	78.9	3.94913e+06	D
				RM128	79	3.96728e+06	D
				RM128	79.1	3.98508e+06	D
				RM128	79.2	4.00252e+06	D
				RM128	79.3	4.0196e+06	D
				RM128	79.4	4.0363e+06	D
				RM128	79.5	4.05262e+06	D
				RM128	79.6	4.06856e+06	D
				RM128	79.7	4.0841e+06	D
				RM128	79.8	4.09924e+06	D
				RM128	79.9	4.11398e+06	D
				RM128	80	4.12831e+06	D
				RM128	80.1	4.14222e+06	D
				RM128	80.2	4.15571e+06	D
				RM128	80.3	4.16879e+06	D
				RM128	80.4	4.18143e+06	D
				RM128	80.5	4.19365e+06	D
				RM128	80.6	4.20544e+06	D
				RM128	80.7	4.2168e+06	D
				RM128	80.8	4.22772e+06	D
				RM128	80.9	4.2382e+06	D
				RM128	81	4.24825e+06	D
				RM129	42	6.2299e+06	D
				RM129	42.1	6.2299e+06	D
				RM129	42.2	6.2299e+06	D
				RM129	42.3	6.2299e+06	D
				RM129	42.4	6.2299e+06	D
				RM129	42.5	6.2299e+06	D
				RM129	42.6	6.2299e+06	D
				RM129	42.7	6.2299e+06	D
				RM129	42.8	6.2299e+06	D
				RM129	42.9	6.2299e+06	D
				RM129	43	6.2299e+06	D
				RM129	43.1	6.2299e+06	D
				RM129	43.2	6.2299e+06	D
				RM129	43.3	6.2299e+06	D
				RM129	43.4	6.2299e+06	D
				RM129	43.5	6.2299e+06	D
				RM129	43.6	6.2299e+06	D
				RM129	43.7	6.2299e+06	D
				RM129	43.8	6.2299e+06	D
				RM129	43.9	6.2299e+06	D
				RM129	44	6.2299e+06	D
				RM129	44.1	6.2299e+06	D
				RM129	44.2	6.2299e+06	D
				RM129	44.3	6.2299e+06	D
				RM129	44.4	6.2299e+06	D
				RM129	44.5	6.2299e+06	D
				RM129	44.6	6.2299e+06	D
				RM129	44.7	6.2299e+06	D
				RM129	44.8	6.2299e+06	D
				RM129	44.9	6.2299e+06	D
				RM129	45	6.2299e+06	D
				RM129	45.1	6.2299e+06	D
				RM129	45.2	6.2299e+06	D
				RM129	45.3	6.2299e+06	D
				RM129	45.4	6.2299e+06	D
				RM129	45.5	6.2299e+06	D
				RM129	45.6	6.2299e+06	D
				RM129	45.7	6.2299e+06	D
				RM129	45.8	6.2299e+06	D
				RM129	45.9	6.2299e+06	D
				RM129	46	6.2299e+06	D
				RM129	46.1	6.2299e+06	D
				RM129	46.2	6.2299e+06	D
				RM129	46.3	6.2299e+06	D
				RM129	46.4	6.2299e+06	D
				RM129	46.5	6.2299e+06	D
				RM129	46.6	6.2299e+06	D
				RM129	46.7	6.2299e+06	D
				RM129	46.8	6.2299e+06	D
				RM129	46.9	6.2299e+06	D
				RM129	47	6.2299e+06	D
				RM129	47.1	6.2299e+06	D
				RM129	47.2	6.2299e+06	D
				RM129	47.3	6.2299e+06	D
				RM129	47.4	6.2299e+06	D
				RM129	47.5	6.2299e+06	D
				RM129	47.6	6.2299e+06	D
				RM129	47.7	6.2299e+06	D
				RM129	47.8	6.2299e+06	D
				RM129	47.9	6.2299e+06	D
				RM129	48	6.2299e+06	D
				RM129	48.1	6.2299e+06	D
				RM129	48.2	6.2299e+06	D
				RM129	48.3	6.2299e+06	D
				RM129	48.4	6.2299e+06	D
				RM129	48.5	6.2299e+06	D
				RM129	48.6	6.2299e+06	D
				RM129	48.7	6.2299e+06	D
				RM129	48.8	6.2299e+06	D
				RM129	48.9	6.2299e+06	D
				RM129	49	6.2299e+06	D
				RM129	49.1	6.2299e+06	D
				RM129	49.2	6.2299e+06	D
				RM129	49.3	6.2299e+06	D
				RM129	49.4	6.2299e+06	D
				RM129	49.5	6.2299e+06	D
				RM129	49.6	6.2299e+06	D
				RM129	49.7	6.2299e+06	D
				RM129	49.8	6.2299e+06	D
				RM129	49.9	6.2299e+06	D
				RM129	50	6.2299e+06	D
				RM129	50.1	6.2299e+06	D
				RM129	50.2	6.2299e+06	D
				RM129	50.3	6.2299e+06	D
				RM129	50.4	6.2299e+06	D
				RM129	50.5	6.2299e+06	D
				RM129	50.6	6.2299e+06	D
				RM129	50.7	6.2299e+06	D
				RM129	50.8	6.2299e+06	D
				RM129	50.9	6.2299e+06	D
				RM129	51	6.2299e+06	D
				RM129	51.1	6.2299e+06	D
				RM129	51.2	6.2299e+06	D
				RM129	51.3	6.2299e+06	D
				RM129	51.4	6.2299e+06	D
				RM129	51.5	6.2299e+06	D
				RM129	51.6	6.2299e+06	D
				RM129	51.7	6.2299e+06	D
				RM129	51.8	6.2299e+06	D
				RM129	51.9	6.2299e+06	D
				RM129	52	6.2299e+06	D
				RM129	52.1	6.2299e+06	D
				RM129	52.2	6.2299e+06	D
				RM129	52.3	6.2299e+06	D
				RM129	52.4	6.2299e+06	D
				RM129	52.5	6.2299e+06	D
				RM129	52.6	6.2299e+06	D
				RM129	52.7	6.2299e+06	D
				RM129	52.8	6.2299e+06	D
				RM129	52.9	6.2299e+06	D
				RM129	53	6.2299e+06	D
				RM129	53.1	6.2299e+06	D
				RM129	53.2	6.2299e+06	D
				RM129	53.3	6.2299e+06	D
				RM129	53.4	6.2299e+06	D
				RM129	53.5	6.2299e+06	D
				RM129	53.6	6.2299e+06	D
				RM129	53.7	6.2299e+06	D
				RM129	53.8	6.2299e+06	D
				RM129	53.9	6.2299e+06	D
				RM129	54	6.2299e+06	D
				RM129	54.1	6.2299e+06	D
				RM129	54.2	6.2299e+06	D
				RM129	54.3	6.2299e+06	D
				RM129	54.4	6.2299e+06	D
				RM129	54.5	6.2299e+06	D
				RM129	54.6	6.2299e+06	D
				RM129	54.7	6.2299e+06	D
				RM129	54.8	6.2299e+06	D
				RM129	54.9	6.2299e+06	D
				RM129	55	6.2299e+06	D
				RM129	55.1	6.2299e+06	D
				RM129	55.2	6.2299e+06	D
				RM129	55.3	6.2299e+06	D
				RM129	55.4	6.2299e+06	D
				RM129	55.5	6.2299e+06	D
				RM129	55.6	6.2299e+06	D
				RM129	55.7	6.2299e+06	D
				RM129	55.8	6.2299e+06	D
				RM129	55.9	6.2299e+06	D
				RM129	56	6.2299e+06	D
				RM129	56.1	1.09265e+07	D
				RM129	56.2	1.15695e+07	D
				RM129	56.3	1.19524e+07	D
				RM129	56.4	1.23992e+07	D
				RM129	56.5	1.29016e+07	D
				RM129	56.6	1.3433e+07	D
				RM129	56.7	1.39749e+07	D
				RM129	56.8	1.4515e+07	D
				RM129	56.9	1.50455e+07	D
				RM129	57	1.55606e+07	D
				RM129	57.1	1.60566e+07	D
				RM129	57.2	1.65303e+07	D
				RM129	57.3	1.69797e+07	D
				RM129	57.4	1.7403e+07	D
				RM129	57.5	1.77989e+07	D
				RM129	57.6	1.81664e+07	D
				RM129	57.7	1.85048e+07	D
				RM129	57.8	1.88138e+07	D
				RM129	57.9	1.9093e+07	D
				RM129	58	1.93425e+07	D
				RM129	58.1	1.95626e+07	D
				RM129	58.2	1.97537e+07	D
				RM129	58.3	1.99163e+07	D
				RM129	58.4	2.00511e+07	D
				RM129	58.5	2.01592e+07	D
				RM129	58.6	2.02414e+07	D
				RM129	58.7	2.02988e+07	D
				RM129	58.8	2.03328e+07	D
				RM129	58.9	2.03444e+07	D
				RM129	59	2.0335e+07	D
				RM129	59.1	2.03059e+07	D
				RM129	59.2	2.02586e+07	D
				RM129	59.3	2.01943e+07	D
				RM129	59.4	2.01145e+07	D
				RM129	59.5	2.00205e+07	D
				RM129	59.6	1.99136e+07	D
				RM129	59.7	1.97952e+07	D
				RM129	59.8	1.96666e+07	D
				RM129	59.9	1.95288e+07	D
				RM129	60	1.93831e+07	D
				RM129	60.1	1.92306e+07	D
				RM129	60.2	1.90724e+07	D
				RM129	60.3	1.89093e+07	D
				RM129	60.4	1.87425e+07	D
				RM129	60.5	1.85727e+07	D
				RM129	60.6	1.84007e+07	D
				RM129	60.7	1.82273e+07	D
				RM129	60.8	1.80532e+07	D
				RM129	60.9	1.7879e+07	D
				RM129	61	1.77053e+07	D
				RM129	61.1	1.75325e+07	D
				RM129	61.2	1.73613e+07	D
				RM129	61.3	1.7192e+07	D
				RM129	61.4	1.70249e+07	D
				RM129	61.5	1.68604e+07	D
				RM129	61.6	1.66988e+07	D
				RM129	61.7	1.65404e+07	D
				RM129	61.8	1.63854e+07	D
				RM129	61.9	1.62339e+07	D
				RM129	62	1.60862e+07	D
				RM129	62.1	1.59423e+07	D
				RM129	62.2	1.58024e+07	D
				RM129	62.3	1.56665e+07	D
				RM129	62.4	1.55347e+07	D
				RM129	62.5	1.54071e+07	D
				RM129	62.6	1.52837e+07	D
				RM129	62.7	1.51645e+07	D
				RM129	62.8	1.50494e+07	D
				RM129	62.9	1.49385e+07	D
				RM129	63	1.48318e+07	D
				RM129	63.1	1.47292e+07	D
				RM129	63.2	1.46306e+07	D
				RM129	63.3	1.4536e+07	D
				RM129	63.4	1.44454e+07	D
				RM129	63.5	1.43587e+07	D
				RM129	63.6	1.42758e+07	D
				RM129	63.7	1.41966e+07	D
				RM129	63.8	1.41211e+07	D
				RM129	63.9	1.40491e+07	D
				RM129	64	1.39807e+07	D
				RM129	64.1	1.39156e+07	D
				RM129	64.2	1.38539e+07	D
				RM129	64.3	1.37954e+07	D
				RM129	64.4	1.37401e+07	D
				RM129	64.5	1.36878e+07	D
				RM129	64.6	1.36385e+07	D
				RM129	64.7	1.3592e+07	D
				RM129	64.8	1.35484e+07	D
				RM129	64.9	1.35074e+07	D
				RM129	65	1.34691e+07	D
				RM129	65.1	1.34332e+07	D
				RM129	65.2	1.33998e+07	D
				RM129	65.3	1.33688e+07	D
				RM129	65.4	1.334e+07	D
				RM129	65.5	1.33134e+07	D
				RM129	65.6	1.32889e+07	D
				RM129	65.7	1.32665e+07	D
				RM129	65.8	1.32459e+07	D
				RM129	65.9	1.32273e+07	D
				RM129	66	1.32104e+07	D
				RM129	66.1	1.31952e+07	D
				RM129	66.2	1.31817e+07	D
				RM129	66.3	1.31698e+07	D
				RM129	66.4	1.31593e+07	D
				RM129	66.5	1.31503e+07	D
				RM129	66.6	1.31427e+07	D
				RM129	66.7	1.31363e+07	D
				RM129	66.8	1.31313e+07	D
				RM129	66.9	1.31273e+07	D
				RM129	67	1.31245e+07	D
				RM129	67.1	1.31228e+07	D
				RM129	67.2	1.31221e+07	D
				RM129	67.3	1.31223e+07	D
				RM129	67.4	1.31234e+07	D
				RM129	67.5	1.31254e+07	D
				RM129	67.6	1.31281e+07	D
				RM129	67.7	1.31316e+07	D
				RM129	67.8	1.31359e+07	D
				RM129	67.9	1.31407e+07	D
				RM129	68	1.31462e+07	D
				RM129	68.1	1.31522e+07	D
				RM129	68.2	1.31588e+07	D
				RM129	68.3	1.31658e+07	D
				RM129	68.4	1.31734e+07	D
				RM129	68.5	1.31813e+07	D
				RM129	68.6	1.31896e+07	D
				RM129	68.7	1.31982e+07	D
				RM129	68.8	1.32071e+07	D
				RM129	68.9	1.32164e+07	D
				RM129	69	1.32258e+07	D
				RM129	69.1	1.32355e+07	D
				RM129	69.2	1.32454e+07	D
				RM129	69.3	1.32555e+07	D
				RM129	69.4	1.32657e+07	D
				RM129	69.5	1.3276e+07	D
				RM129	69.6	1.32864e+07	D
				RM129	69.7	1.32968e+07	D
				RM129	69.8	1.33074e+07	D
				RM129	69.9	1.33179e+07	D
				RM129	70	1.33285e+07	D
				RM129	70.1	1.33391e+07	D
				RM129	70.2	1.33496e+07	D
				RM129	70.3	1.33602e+07	D
				RM129	70.4	1.33706e+07	D
				RM129	70.5	1.3381e+07	D
				RM129	70.6	1.33914e+07	D
				RM129	70.7	1.34016e+07	D
				RM129	70.8	1.34118e+07	D
				RM129	70.9	1.34218e+07	D
				RM129	71	1.34317e+07	D
				RM129	71.1	1.34415e+07	D
				RM129	71.2	1.34512e+07	D
				RM129	71.3	1.34607e+07	D
				RM129	71.4	1.347e+07	D
				RM129	71.5	1.34793e+07	D
				RM129	71.6	1.34883e+07	D
				RM129	71.7	1.34972e+07	D
				RM129	71.8	1.35059e+07	D
				RM129	71.9	1.35145e+07	D
				RM129	72	1.35229e+07	D
				RM129	72.1	1.35311e+07	D
				RM129	72.2	1.35391e+07	D
				RM129	72.3	1.3547e+07	D
				RM129	72.4	1.35546e+07	D
				RM129	72.5	1.35621e+07	D
				RM129	72.6	1.35694e+07	D
				RM129	72.7	1.35765e+07	D
				RM129	72.8	1.35835e+07	D
				RM129	72.9	1.35902e+07	D
				RM129	73	1.35968e+07	D
				RM129	73.1	1.36032e+07	D
				RM129	73.2	1.36095e+07	D
				RM129	73.3	1.36155e+07	D
				RM129	73.4	1.36214e+07	D
				RM129	73.5	1.36271e+07	D
				RM129	73.6	1.36327e+07	D
				RM129	73.7	1.3638e+07	D
				RM129	73.8	1.36433e+07	D
				RM129	73.9	1.36483e+07	D
				RM129	74	1.36532e+07	D
				RM129	74.1	1.3658e+07	D
				RM129	74.2	1.36626e+07	D
				RM129	74.3	1.36671e+07	D
				RM129	74.4	1.36714e+07	D
				RM129	74.5	1.36756e+07	D
				RM129	74.6	1.36796e+07	D
				RM129	74.7	1.36835e+07	D
				RM129	74.8	1.36873e+07	D
				RM129	74.9	1.3691e+07	D
				RM129	75	1.36945e+07	D
				RM129	75.1	1.3698e+07	D
				RM129	75.2	1.37013e+07	D
				RM129	75.3	1.37045e+07	D
				RM129	75.4	1.37076e+07	D
				RM129	75.5	1.37106e+07	D
				RM129	75.6	1.37135e+07	D
				RM129	75.7	1.37163e+07	D
				RM129	75.8	1.37191e+07	D
				RM129	75.9	1.37217e+07	D
				RM129	76	1.37243e+07	D
				RM129	76.1	1.37268e+07	D
				RM129	76.2	1.37292e+07	D
				RM129	76.3	1.37315e+07	D
				RM129	76.4	1.37338e+07	D
				RM129	76.5	1.3736e+07	D
				RM129	76.6	1.37381e+07	D
				RM129	76.7	1.37402e+07	D
				RM129	76.8	1.37422e+07	D
				RM129	76.9	1.37442e+07	D
				RM129	77	1.37461e+07	D
				RM129	77.1	1.37479e+07	D
				RM129	77.2	1.37498e+07	D
				RM129	77.3	1.37515e+07	D
				RM129	77.4	1.37533e+07	D
				RM129	77.5	1.3755e+07	D
				RM129	77.6	1.37567e+07	D
				RM129	77.7	1.37583e+07	D
				RM129	77.8	1.37599e+07	D
				RM129	77.9	1.37615e+07	D
				RM129	78	1.3763e+07	D
				RM129	78.1	1.37645e+07	D
				RM129	78.2	1.37661e+07	D
				RM129	78.3	1.37675e+07	D
				RM129	78.4	1.3769e+07	D
				RM129	78.5	1.37704e+07	D
				RM129	78.6	1.37719e+07	D
				RM129	78.7	1.37733e+07	D
				RM129	78.8	1.37747e+07	D
				RM129	78.9	1.37761e+07	D
				RM129	79	1.37775e+07	D
				RM129	79.1	1.37788e+07	D
				RM129	79.2	1.37802e+07	D
				RM129	79.3	1.37816e+07	D
				RM129	79.4	1.37829e+07	D
				RM129	79.5	1.37842e+07	D
				RM129	79.6	1.37856e+07	D
				RM129	79.7	1.37869e+07	D
				RM129	79.8	1.37883e+07	D
				RM129	79.9	1.37896e+07	D
				RM129	80	1.37909e+07	D
				RM129	80.1	1.37923e+07	D
				RM129	80.2	1.37936e+07	D
				RM129	80.3	1.37949e+07	D
				RM129	80.4	1.37963e+07	D
				RM129	80.5	1.37976e+07	D
				RM129	80.6	1.3799e+07	D
				RM129	80.7	1.38003e+07	D
				RM129	80.8	1.38016e+07	D
				RM129	80.9	1.3803e+07	D
				RM129	81	1.38043e+07	D
				RM130	42	2.07261e+06	D
				RM130	42.1	2.07261e+06	D
				RM130	42.2	2.07261e+06	D
				RM130	42.3	2.07261e+06	D
				RM130	42.4	2.07261e+06	D
				RM130	42.5	2.07261e+06	D
				RM130	42.6	2.07261e+06	D
				RM130	42.7	2.07261e+06	D
				RM130	42.8	2.07261e+06	D
				RM130	42.9	2.07261e+06	D
				RM130	43	2.07261e+06	D
				RM130	43.1	2.07261e+06	D
				RM130	43.2	2.07261e+06	D
				RM130	43.3	2.07261e+06	D
				RM130	43.4	2.07261e+06	D
				RM130	43.5	2.07261e+06	D
				RM130	43.6	2.07261e+06	D
				RM130	43.7	2.07261e+06	D
				RM130	43.8	2.07261e+06	D
				RM130	43.9	2.07261e+06	D
				RM130	44	2.07261e+06	D
				RM130	44.1	2.07261e+06	D
				RM130	44.2	2.07261e+06	D
				RM130	44.3	2.07261e+06	D
				RM130	44.4	2.07261e+06	D
				RM130	44.5	2.07261e+06	D
				RM130	44.6	2.07261e+06	D
				RM130	44.7	2.07261e+06	D
				RM130	44.8	2.07261e+06	D
				RM130	44.9	2.07261e+06	D
				RM130	45	2.07261e+06	D
				RM130	45.1	2.07261e+06	D
				RM130	45.2	2.07261e+06	D
				RM130	45.3	2.07261e+06	D
				RM130	45.4	2.07261e+06	D
				RM130	45.5	2.07261e+06	D
				RM130	45.6	2.07261e+06	D
				RM130	45.7	2.07261e+06	D
				RM130	45.8	2.07261e+06	D
				RM130	45.9	2.07261e+06	D
				RM130	46	2.07261e+06	D
				RM130	46.1	2.07261e+06	D
				RM130	46.2	2.07261e+06	D
				RM130	46.3	2.07261e+06	D
				RM130	46.4	2.07261e+06	D
				RM130	46.5	2.07261e+06	D
				RM130	46.6	2.07261e+06	D
				RM130	46.7	2.07261e+06	D
				RM130	46.8	2.07261e+06	D
				RM130	46.9	2.07261e+06	D
				RM130	47	2.07261e+06	D
				RM130	47.1	2.07261e+06	D
				RM130	47.2	2.07261e+06	D
				RM130	47.3	2.07261e+06	D
				RM130	47.4	2.07261e+06	D
				RM130	47.5	2.07261e+06	D
				RM130	47.6	2.07261e+06	D
				RM130	47.7	2.07261e+06	D
				RM130	47.8	2.07261e+06	D
				RM130	47.9	2.07261e+06	D
				RM130	48	2.07261e+06	D
				RM130	48.1	2.07261e+06	D
				RM130	48.2	2.07261e+06	D
				RM130	48.3	2.07261e+06	D
				RM130	48.4	2.07261e+06	D
				RM130	48.5	2.07261e+06	D
				RM130	48.6	2.07261e+06	D
				RM130	48.7	2.07261e+06	D
				RM130	48.8	2.07261e+06	D
				RM130	48.9	2.07261e+06	D
				RM130	49	2.07261e+06	D
				RM130	49.1	2.07261e+06	D
				RM130	49.2	2.07261e+06	D
				RM130	49.3	2.07261e+06	D
				RM130	49.4	2.07261e+06	D
				RM130	49.5	2.07261e+06	D
				RM130	49.6	2.07261e+06	D
				RM130	49.7	2.07261e+06	D
				RM130	49.8	2.07261e+06	D
				RM130	49.9	2.07261e+06	D
				RM130	50	2.07261e+06	D
				RM130	50.1	2.07261e+06	D
				RM130	50.2	2.07261e+06	D
				RM130	50.3	2.07261e+06	D
				RM130	50.4	2.07261e+06	D
				RM130	50.5	2.07261e+06	D
				RM130	50.6	2.07261e+06	D
				RM130	50.7	2.07261e+06	D
				RM130	50.8	2.07261e+06	D
				RM130	50.9	2.07261e+06	D
				RM130	51	2.07261e+06	D
				RM130	51.1	2.07261e+06	D
				RM130	51.2	2.07261e+06	D
				RM130	51.3	2.07261e+06	D
				RM130	51.4	2.07261e+06	D
				RM130	51.5	2.07261e+06	D
				RM130	51.6	2.07261e+06	D
				RM130	51.7	2.07261e+06	D
				RM130	51.8	2.07261e+06	D
				RM130	51.9	2.07261e+06	D
				RM130	52	2.07261e+06	D
				RM130	52.1	2.07261e+06	D
				RM130	52.2	2.07261e+06	D
				RM130	52.3	2.07261e+06	D
				RM130	52.4	2.07261e+06	D
				RM130	52.5	2.07261e+06	D
				RM130	52.6	2.07261e+06	D
				RM130	52.7	2.07261e+06	D
				RM130	52.8	2.07261e+06	D
				RM130	52.9	2.07261e+06	D
				RM130	53	2.07261e+06	D
				RM130	53.1	2.07261e+06	D
				RM130	53.2	2.07261e+06	D
				RM130	53.3	2.07261e+06	D
				RM130	53.4	2.07261e+06	D
				RM130	53.5	2.07261e+06	D
				RM130	53.6	2.07261e+06	D
				RM130	53.7	2.07261e+06	D
				RM130	53.8	2.07261e+06	D
				RM130	53.9	2.07261e+06	D
				RM130	54	2.07261e+06	D
				RM130	54.1	2.07261e+06	D
				RM130	54.2	2.07261e+06	D
				RM130	54.3	2.07261e+06	D
				RM130	54.4	2.07261e+06	D
				RM130	54.5	2.07261e+06	D
				RM130	54.6	2.07261e+06	D
				RM130	54.7	2.07261e+06	D
				RM130	54.8	2.07261e+06	D
				RM130	54.9	2.07261e+06	D
				RM130	55	2.07261e+06	D
				RM130	55.1	2.07261e+06	D
				RM130	55.2	2.07261e+06	D
				RM130	55.3	2.07261e+06	D
				RM130	55.4	2.07261e+06	D
				RM130	55.5	2.07261e+06	D
				RM130	55.6	2.07261e+06	D
				RM130	55.7	2.07261e+06	D
				RM130	55.8	2.07261e+06	D
				RM130	55.9	2.07261e+06	D
				RM130	56	2.07261e+06	D
				RM130	56.1	3.647e+06	D
				RM130	56.2	3.93778e+06	D
				RM130	56.3	4.19641e+06	D
				RM130	56.4	4.49857e+06	D
				RM130	56.5	4.82463e+06	D
				RM130	56.6	5.15958e+06	D
				RM130	56.7	5.49518e+06	D
				RM130	56.8	5.82659e+06	D
				RM130	56.9	6.1505e+06	D
				RM130	57	6.46429e+06	D
				RM130	57.1	6.76573e+06	D
				RM130	57.2	7.05287e+06	D
				RM130	57.3	7.32399e+06	D
				RM130	57.4	7.57758e+06	D
				RM130	57.5	7.81236e+06	D
				RM130	57.6	8.02727e+06	D
				RM130	57.7	8.22148e+06	D
				RM130	57.8	8.3944e+06	D
				RM130	57.9	8.54566e+06	D
				RM130	58	8.67512e+06	D
				RM130	58.1	8.78285e+06	D
				RM130	58.2	8.86909e+06	D
				RM130	58.3	8.93433e+06	D
				RM130	58.4	8.97915e+06	D
				RM130	58.5	9.00432e+06	D
				RM130	58.6	9.01073e+06	D
				RM130	58.7	8.99936e+06	D
				RM130	58.8	8.97129e+06	D
				RM130	58.9	8.92764e+06	D
				RM130	59	8.86962e+06	D
				RM130	59.1	8.79842e+06	D
				RM130	59.2	8.71527e+06	D
				RM130	59.3	8.62135e+06	D
				RM130	59.4	8.51789e+06	D
				RM130	59.5	8.40604e+06	D
				RM130	59.6	8.2869e+06	D
				RM130	59.7	8.16157e+06	D
				RM130	59.8	8.03106e+06	D
				RM130	59.9	7.89634e+06	D
				RM130	60	7.75829e+06	D
				RM130	60.1	7.61775e+06	D
				RM130	60.2	7.47548e+06	D
				RM130	60.3	7.3322e+06	D
				RM130	60.4	7.18853e+06	D
				RM130	60.5	7.04505e+06	D
				RM130	60.6	6.90229e+06	D
				RM130	60.7	6.7607e+06	D
				RM130	60.8	6.62067e+06	D
				RM130	60.9	6.48256e+06	D
				RM130	61	6.34669e+06	D
				RM130	61.1	6.2133e+06	D
				RM130	61.2	6.08261e+06	D
				RM130	61.3	5.95481e+06	D
				RM130	61.4	5.83004e+06	D
				RM130	61.5	5.70843e+06	D
				RM130	61.6	5.59005e+06	D
				RM130	61.7	5.47497e+06	D
				RM130	61.8	5.36323e+06	D
				RM130	61.9	5.25486e+06	D
				RM130	62	5.14986e+06	D
				RM130	62.1	5.04822e+06	D
				RM130	62.2	4.94991e+06	D
				RM130	62.3	4.85491e+06	D
				RM130	62.4	4.76315e+06	D
				RM130	62.5	4.6746e+06	D
				RM130	62.6	4.58919e+06	D
				RM130	62.7	4.50686e+06	D
				RM130	62.8	4.42754e+06	D
				RM130	62.9	4.35115e+06	D
				RM130	63	4.27761e+06	D
				RM130	63.1	4.20685e+06	D
				RM130	63.2	4.1388e+06	D
				RM130	63.3	4.07336e+06	D
				RM130	63.4	4.01046e+06	D
				RM130	63.5	3.95002e+06	D
				RM130	63.6	3.89195e+06	D
				RM130	63.7	3.83618e+06	D
				RM130	63.8	3.78263e+06	D
				RM130	63.9	3.73123e+06	D
				RM130	64	3.68189e+06	D
				RM130	64.1	3.63455e+06	D
				RM130	64.2	3.58913e+06	D
				RM130	64.3	3.54556e+06	D
				RM130	64.4	3.50378e+06	D
				RM130	64.5	3.46371e+06	D
				RM130	64.6	3.42529e+06	D
				RM130	64.7	3.38847e+06	D
				RM130	64.8	3.35317e+06	D
				RM130	64.9	3.31935e+06	D
				RM130	65	3.28693e+06	D
				RM130	65.1	3.25588e+06	D
				RM130	65.2	3.22614e+06	D
				RM130	65.3	3.19765e+06	D
				RM130	65.4	3.17037e+06	D
				RM130	65.5	3.14425e+06	D
				RM130	65.6	3.11924e+06	D
				RM130	65.7	3.0953e+06	D
				RM130	65.8	3.07239e+06	D
				RM130	65.9	3.05046e+06	D
				RM130	66	3.02948e+06	D
				RM130	66.1	3.00942e+06	D
				RM130	66.2	2.99022e+06	D
				RM130	66.3	2.97187e+06	D
				RM130	66.4	2.95432e+06	D
				RM130	66.5	2.93754e+06	D
				RM130	66.6	2.9215e+06	D
				RM130	66.7	2.90618e+06	D
				RM130	66.8	2.89154e+06	D
				RM130	66.9	2.87755e+06	D
				RM130	67	2.8642e+06	D
				RM130	67.1	2.85144e+06	D
				RM130	67.2	2.83927e+06	D
				RM130	67.3	2.82765e+06	D
				RM130	67.4	2.81657e+06	D
				RM130	67.5	2.80599e+06	D
				RM130	67.6	2.79591e+06	D
				RM130	67.7	2.78629e+06	D
				RM130	67.8	2.77713e+06	D
				RM130	67.9	2.7684e+06	D
				RM130	68	2.76008e+06	D
				RM130	68.1	2.75216e+06	D
				RM130	68.2	2.74462e+06	D
				RM130	68.3	2.73745e+06	D
				RM130	68.4	2.73062e+06	D
				RM130	68.5	2.72413e+06	D
				RM130	68.6	2.71796e+06	D
				RM130	68.7	2.7121e+06	D
				RM130	68.8	2.70653e+06	D
				RM130	68.9	2.70124e+06	D
				RM130	69	2.69622e+06	D
				RM130	69.1	2.69145e+06	D
				RM130	69.2	2.68694e+06	D
				RM130	69.3	2.68265e+06	D
				RM130	69.4	2.6786e+06	D
				RM130	69.5	2.67476e+06	D
				RM130	69.6	2.67112e+06	D
				RM130	69.7	2.66768e+06	D
				RM130	69.8	2.66443e+06	D
				RM130	69.9	2.66136e+06	D
				RM130	70	2.65846e+06	D
				RM130	70.1	2.65572e+06	D
				RM130	70.2	2.65314e+06	D
				RM130	70.3	2.6507e+06	D
				RM130	70.4	2.64841e+06	D
				RM130	70.5	2.64625e+06	D
				RM130	70.6	2.64422e+06	D
				RM130	70.7	2.64231e+06	D
				RM130	70.8	2.64052e+06	D
				RM130	70.9	2.63884e+06	D
				RM130	71	2.63726e+06	D
				RM130	71.1	2.63578e+06	D
				RM130	71.2	2.6344e+06	D
				RM130	71.3	2.63311e+06	D
				RM130	71.4	2.6319e+06	D
				RM130	71.5	2.63078e+06	D
				RM130	71.6	2.62973e+06	D
				RM130	71.7	2.62875e+06	D
				RM130	71.8	2.62784e+06	D
				RM130	71.9	2.62699e+06	D
				RM130	72	2.62621e+06	D
				RM130	72.1	2.62548e+06	D
				RM130	72.2	2.62481e+06	D
				RM130	72.3	2.62419e+06	D
				RM130	72.4	2.62362e+06	D
				RM130	72.5	2.62309e+06	D
				RM130	72.6	2.6226e+06	D
				RM130	72.7	2.62216e+06	D
				RM130	72.8	2.62175e+06	D
				RM130	72.9	2.62137e+06	D
				RM130	73	2.62103e+06	D
				RM130	73.1	2.62072e+06	D
				RM130	73.2	2.62044e+06	D
				RM130	73.3	2.62018e+06	D
				RM130	73.4	2.61995e+06	D
				RM130	73.5	2.61974e+06	D
				RM130	73.6	2.61955e+06	D
				RM130	73.7	2.61938e+06	D
				RM130	73.8	2.61922e+06	D
				RM130	73.9	2.61908e+06	D
				RM130	74	2.61896e+06	D
				RM130	74.1	2.61885e+06	D
				RM130	74.2	2.61875e+06	D
				RM130	74.3	2.61866e+06	D
				RM130	74.4	2.61858e+06	D
				RM130	74.5	2.61851e+06	D
				RM130	74.6	2.61845e+06	D
				RM130	74.7	2.61839e+06	D
				RM130	74.8	2.61834e+06	D
				RM130	74.9	2.61829e+06	D
				RM130	75	2.61825e+06	D
				RM130	75.1	2.6182e+06	D
				RM130	75.2	2.61816e+06	D
				RM130	75.3	2.61813e+06	D
				RM130	75.4	2.61809e+06	D
				RM130	75.5	2.61805e+06	D
				RM130	75.6	2.61801e+06	D
				RM130	75.7	2.61797e+06	D
				RM130	75.8	2.61793e+06	D
				RM130	75.9	2.61789e+06	D
				RM130	76	2.61784e+06	D
				RM130	76.1	2.6178e+06	D
				RM130	76.2	2.61774e+06	D
				RM130	76.3	2.61769e+06	D
				RM130	76.4	2.61763e+06	D
				RM130	76.5	2.61757e+06	D
				RM130	76.6	2.6175e+06	D
				RM130	76.7	2.61743e+06	D
				RM130	76.8	2.61735e+06	D
				RM130	76.9	2.61727e+06	D
				RM130	77	2.61718e+06	D
				RM130	77.1	2.61708e+06	D
				RM130	77.2	2.61698e+06	D
				RM130	77.3	2.61688e+06	D
				RM130	77.4	2.61677e+06	D
				RM130	77.5	2.61665e+06	D
				RM130	77.6	2.61653e+06	D
				RM130	77.7	2.6164e+06	D
				RM130	77.8	2.61626e+06	D
				RM130	77.9	2.61612e+06	D
				RM130	78	2.61597e+06	D
				RM130	78.1	2.61581e+06	D
				RM130	78.2	2.61565e+06	D
				RM130	78.3	2.61548e+06	D
				RM130	78.4	2.61531e+06	D
				RM130	78.5	2.61513e+06	D
				RM130	78.6	2.61494e+06	D
				RM130	78.7	2.61474e+06	D
				RM130	78.8	2.61454e+06	D
				RM130	78.9	2.61434e+06	D
				RM130	79	2.61413e+06	D
				RM130	79.1	2.61391e+06	D
				RM130	79.2	2.61368e+06	D
				RM130	79.3	2.61345e+06	D
				RM130	79.4	2.61321e+06	D
				RM130	79.5	2.61297e+06	D
				RM130	79.6	2.61272e+06	D
				RM130	79.7	2.61247e+06	D
				RM130	79.8	2.61221e+06	D
				RM130	79.9	2.61194e+06	D
				RM130	80	2.61167e+06	D
				RM130	80.1	2.61139e+06	D
				RM130	80.2	2.61111e+06	D
				RM130	80.3	2.61082e+06	D
				RM130	80.4	2.61053e+06	D
				RM130	80.5	2.61023e+06	D
				RM130	80.6	2.60993e+06	D
				RM130	80.7	2.60962e+06	D
				RM130	80.8	2.60931e+06	D
				RM130	80.9	2.60899e+06	D
				RM130	81	2.60867e+06	D
				RM123	42	1.9076e+06	DR
				RM123	42.1	1.9076e+06	DR
				RM123	42.2	1.9076e+06	DR
				RM123	42.3	1.9076e+06	DR
				RM123	42.4	1.9076e+06	DR
				RM123	42.5	1.9076e+06	DR
				RM123	42.6	1.9076e+06	DR
				RM123	42.7	1.9076e+06	DR
				RM123	42.8	1.9076e+06	DR
				RM123	42.9	1.9076e+06	DR
				RM123	43	1.9076e+06	DR
				RM123	43.1	1.9076e+06	DR
				RM123	43.2	1.9076e+06	DR
				RM123	43.3	1.9076e+06	DR
				RM123	43.4	1.9076e+06	DR
				RM123	43.5	1.9076e+06	DR
				RM123	43.6	1.9076e+06	DR
				RM123	43.7	1.9076e+06	DR
				RM123	43.8	1.9076e+06	DR
				RM123	43.9	1.9076e+06	DR
				RM123	44	1.9076e+06	DR
				RM123	44.1	1.9076e+06	DR
				RM123	44.2	1.9076e+06	DR
				RM123	44.3	1.9076e+06	DR
				RM123	44.4	1.9076e+06	DR
				RM123	44.5	1.9076e+06	DR
				RM123	44.6	1.9076e+06	DR
				RM123	44.7	1.9076e+06	DR
				RM123	44.8	1.9076e+06	DR
				RM123	44.9	1.9076e+06	DR
				RM123	45	1.9076e+06	DR
				RM123	45.1	1.9076e+06	DR
				RM123	45.2	1.9076e+06	DR
				RM123	45.3	1.9076e+06	DR
				RM123	45.4	1.9076e+06	DR
				RM123	45.5	1.9076e+06	DR
				RM123	45.6	1.9076e+06	DR
				RM123	45.7	1.9076e+06	DR
				RM123	45.8	1.9076e+06	DR
				RM123	45.9	1.9076e+06	DR
				RM123	46	1.9076e+06	DR
				RM123	46.1	1.9076e+06	DR
				RM123	46.2	1.9076e+06	DR
				RM123	46.3	1.9076e+06	DR
				RM123	46.4	1.9076e+06	DR
				RM123	46.5	1.9076e+06	DR
				RM123	46.6	1.9076e+06	DR
				RM123	46.7	1.9076e+06	DR
				RM123	46.8	1.9076e+06	DR
				RM123	46.9	1.9076e+06	DR
				RM123	47	1.9076e+06	DR
				RM123	47.1	1.9076e+06	DR
				RM123	47.2	1.9076e+06	DR
				RM123	47.3	1.9076e+06	DR
				RM123	47.4	1.9076e+06	DR
				RM123	47.5	1.9076e+06	DR
				RM123	47.6	1.9076e+06	DR
				RM123	47.7	1.9076e+06	DR
				RM123	47.8	1.9076e+06	DR
				RM123	47.9	1.9076e+06	DR
				RM123	48	1.9076e+06	DR
				RM123	48.1	1.9076e+06	DR
				RM123	48.2	1.9076e+06	DR
				RM123	48.3	1.9076e+06	DR
				RM123	48.4	1.9076e+06	DR
				RM123	48.5	1.9076e+06	DR
				RM123	48.6	1.9076e+06	DR
				RM123	48.7	1.9076e+06	DR
				RM123	48.8	1.9076e+06	DR
				RM123	48.9	1.9076e+06	DR
				RM123	49	1.9076e+06	DR
				RM123	49.1	1.9076e+06	DR
				RM123	49.2	1.9076e+06	DR
				RM123	49.3	1.9076e+06	DR
				RM123	49.4	1.9076e+06	DR
				RM123	49.5	1.9076e+06	DR
				RM123	49.6	1.9076e+06	DR
				RM123	49.7	1.9076e+06	DR
				RM123	49.8	1.9076e+06	DR
				RM123	49.9	1.9076e+06	DR
				RM123	50	1.9076e+06	DR
				RM123	50.1	1.9076e+06	DR
				RM123	50.2	1.9076e+06	DR
				RM123	50.3	1.9076e+06	DR
				RM123	50.4	1.9076e+06	DR
				RM123	50.5	1.9076e+06	DR
				RM123	50.6	1.9076e+06	DR
				RM123	50.7	1.9076e+06	DR
				RM123	50.8	1.9076e+06	DR
				RM123	50.9	1.9076e+06	DR
				RM123	51	1.9076e+06	DR
				RM123	51.1	1.9076e+06	DR
				RM123	51.2	1.9076e+06	DR
				RM123	51.3	1.9076e+06	DR
				RM123	51.4	1.9076e+06	DR
				RM123	51.5	1.9076e+06	DR
				RM123	51.6	1.9076e+06	DR
				RM123	51.7	1.9076e+06	DR
				RM123	51.8	1.9076e+06	DR
				RM123	51.9	1.9076e+06	DR
				RM123	52	1.9076e+06	DR
				RM123	52.1	1.9076e+06	DR
				RM123	52.2	1.9076e+06	DR
				RM123	52.3	1.9076e+06	DR
				RM123	52.4	1.9076e+06	DR
				RM123	52.5	1.9076e+06	DR
				RM123	52.6	1.9076e+06	DR
				RM123	52.7	1.9076e+06	DR
				RM123	52.8	1.9076e+06	DR
				RM123	52.9	1.9076e+06	DR
				RM123	53	1.9076e+06	DR
				RM123	53.1	1.9076e+06	DR
				RM123	53.2	1.9076e+06	DR
				RM123	53.3	1.9076e+06	DR
				RM123	53.4	1.9076e+06	DR
				RM123	53.5	1.9076e+06	DR
				RM123	53.6	1.9076e+06	DR
				RM123	53.7	1.9076e+06	DR
				RM123	53.8	1.9076e+06	DR
				RM123	53.9	1.9076e+06	DR
				RM123	54	1.9076e+06	DR
				RM123	54.1	1.9076e+06	DR
				RM123	54.2	1.9076e+06	DR
				RM123	54.3	1.9076e+06	DR
				RM123	54.4	1.9076e+06	DR
				RM123	54.5	1.9076e+06	DR
				RM123	54.6	1.9076e+06	DR
				RM123	54.7	1.9076e+06	DR
				RM123	54.8	1.9076e+06	DR
				RM123	54.9	1.9076e+06	DR
				RM123	55	1.9076e+06	DR
				RM123	55.1	1.9076e+06	DR
				RM123	55.2	1.9076e+06	DR
				RM123	55.3	1.9076e+06	DR
				RM123	55.4	1.9076e+06	DR
				RM123	55.5	1.9076e+06	DR
				RM123	55.6	1.9076e+06	DR
				RM123	55.7	1.9076e+06	DR
				RM123	55.8	1.9076e+06	DR
				RM123	55.9	1.9076e+06	DR
				RM123	56	1.9076e+06	DR
				RM123	56.1	3.34963e+06	DR
				RM123	56.2	3.56943e+06	DR
				RM123	56.3	3.73002e+06	DR
				RM123	56.4	3.92581e+06	DR
				RM123	56.5	4.15097e+06	DR
				RM123	56.6	4.39592e+06	DR
				RM123	56.7	4.65445e+06	DR
				RM123	56.8	4.92277e+06	DR
				RM123	56.9	5.1985e+06	DR
				RM123	57	5.48001e+06	DR
				RM123	57.1	5.7661e+06	DR
				RM123	57.2	6.05579e+06	DR
				RM123	57.3	6.34821e+06	DR
				RM123	57.4	6.64255e+06	DR
				RM123	57.5	6.93803e+06	DR
				RM123	57.6	7.23385e+06	DR
				RM123	57.7	7.52924e+06	DR
				RM123	57.8	7.82339e+06	DR
				RM123	57.9	8.11553e+06	DR
				RM123	58	8.40482e+06	DR
				RM123	58.1	8.69049e+06	DR
				RM123	58.2	8.97175e+06	DR
				RM123	58.3	9.24781e+06	DR
				RM123	58.4	9.51782e+06	DR
				RM123	58.5	9.78128e+06	DR
				RM123	58.6	1.00372e+07	DR
				RM123	58.7	1.02851e+07	DR
				RM123	58.8	1.05241e+07	DR
				RM123	58.9	1.06814e+07	DR
				RM123	59	9.48786e+06	DR
				RM123	59.1	8.10303e+06	DR
				RM123	59.2	6.93015e+06	DR
				RM123	59.3	5.967e+06	DR
				RM123	59.4	5.17858e+06	DR
				RM123	59.5	4.53306e+06	DR
				RM123	59.6	4.00414e+06	DR
				RM123	59.7	3.57039e+06	DR
				RM123	59.8	3.2143e+06	DR
				RM123	59.9	2.92161e+06	DR
				RM123	60	2.68068e+06	DR
				RM123	60.1	2.482e+06	DR
				RM123	60.2	2.31783e+06	DR
				RM123	60.3	2.18183e+06	DR
				RM123	60.4	2.06886e+06	DR
				RM123	60.5	1.97469e+06	DR
				RM123	60.6	1.89588e+06	DR
				RM123	60.7	1.82964e+06	DR
				RM123	60.8	1.77366e+06	DR
				RM123	60.9	1.72608e+06	DR
				RM123	61	1.68537e+06	DR
				RM123	61.1	1.65028e+06	DR
				RM123	61.2	1.61979e+06	DR
				RM123	61.3	1.59309e+06	DR
				RM123	61.4	1.56948e+06	DR
				RM123	61.5	1.54841e+06	DR
				RM123	61.6	1.52943e+06	DR
				RM123	61.7	1.51217e+06	DR
				RM123	61.8	1.49634e+06	DR
				RM123	61.9	1.48167e+06	DR
				RM123	62	1.46798e+06	DR
				RM123	62.1	1.4551e+06	DR
				RM123	62.2	1.44289e+06	DR
				RM123	62.3	1.43125e+06	DR
				RM123	62.4	1.42008e+06	DR
				RM123	62.5	1.4093e+06	DR
				RM123	62.6	1.39887e+06	DR
				RM123	62.7	1.38874e+06	DR
				RM123	62.8	1.37885e+06	DR
				RM123	62.9	1.36918e+06	DR
				RM123	63	1.3597e+06	DR
				RM123	63.1	1.3504e+06	DR
				RM123	63.2	1.34124e+06	DR
				RM123	63.3	1.33222e+06	DR
				RM123	63.4	1.32332e+06	DR
				RM123	63.5	1.31453e+06	DR
				RM123	63.6	1.30585e+06	DR
				RM123	63.7	1.29727e+06	DR
				RM123	63.8	1.28878e+06	DR
				RM123	63.9	1.28037e+06	DR
				RM123	64	1.27205e+06	DR
				RM123	64.1	1.26381e+06	DR
				RM123	64.2	1.25564e+06	DR
				RM123	64.3	1.24754e+06	DR
				RM123	64.4	1.23952e+06	DR
				RM123	64.5	1.23157e+06	DR
				RM123	64.6	1.22368e+06	DR
				RM123	64.7	1.21586e+06	DR
				RM123	64.8	1.20811e+06	DR
				RM123	64.9	1.20042e+06	DR
				RM123	65	1.19279e+06	DR
				RM123	65.1	1.18522e+06	DR
				RM123	65.2	1.17772e+06	DR
				RM123	65.3	1.17027e+06	DR
				RM123	65.4	1.16288e+06	DR
				RM123	65.5	1.15556e+06	DR
				RM123	65.6	1.14829e+06	DR
				RM123	65.7	1.14107e+06	DR
				RM123	65.8	1.13391e+06	DR
				RM123	65.9	1.12681e+06	DR
				RM123	66	1.11976e+06	DR
				RM123	66.1	1.11277e+06	DR
				RM123	66.2	1.10583e+06	DR
				RM123	66.3	1.09895e+06	DR
				RM123	66.4	1.09212e+06	DR
				RM123	66.5	1.08534e+06	DR
				RM123	66.6	1.07861e+06	DR
				RM123	66.7	1.07193e+06	DR
				RM123	66.8	1.0653e+06	DR
				RM123	66.9	1.05873e+06	DR
				RM123	67	1.0522e+06	DR
				RM123	67.1	1.04572e+06	DR
				RM123	67.2	1.03929e+06	DR
				RM123	67.3	1.03291e+06	DR
				RM123	67.4	1.02658e+06	DR
				RM123	67.5	1.0203e+06	DR
				RM123	67.6	1.01406e+06	DR
				RM123	67.7	1.00787e+06	DR
				RM123	67.8	1.00172e+06	DR
				RM123	67.9	995621	DR
				RM123	68	989566	DR
				RM123	68.1	983556	DR
				RM123	68.2	977591	DR
				RM123	68.3	971669	DR
				RM123	68.4	965791	DR
				RM123	68.5	959955	DR
				RM123	68.6	954163	DR
				RM123	68.7	948413	DR
				RM123	68.8	942705	DR
				RM123	68.9	937038	DR
				RM123	69	931413	DR
				RM123	69.1	925828	DR
				RM123	69.2	920284	DR
				RM123	69.3	914780	DR
				RM123	69.4	909315	DR
				RM123	69.5	903890	DR
				RM123	69.6	898504	DR
				RM123	69.7	893157	DR
				RM123	69.8	887848	DR
				RM123	69.9	882576	DR
				RM123	70	877343	DR
				RM123	70.1	872147	DR
				RM123	70.2	866987	DR
				RM123	70.3	861865	DR
				RM123	70.4	856778	DR
				RM123	70.5	851728	DR
				RM123	70.6	846713	DR
				RM123	70.7	841734	DR
				RM123	70.8	836790	DR
				RM123	70.9	831880	DR
				RM123	71	827005	DR
				RM123	71.1	822165	DR
				RM123	71.2	817358	DR
				RM123	71.3	812584	DR
				RM123	71.4	807844	DR
				RM123	71.5	803137	DR
				RM123	71.6	798462	DR
				RM123	71.7	793820	DR
				RM123	71.8	789211	DR
				RM123	71.9	784633	DR
				RM123	72	780086	DR
				RM123	72.1	775571	DR
				RM123	72.2	771087	DR
				RM123	72.3	766634	DR
				RM123	72.4	762212	DR
				RM123	72.5	757819	DR
				RM123	72.6	753457	DR
				RM123	72.7	749125	DR
				RM123	72.8	744822	DR
				RM123	72.9	740548	DR
				RM123	73	736304	DR
				RM123	73.1	732088	DR
				RM123	73.2	727901	DR
				RM123	73.3	723742	DR
				RM123	73.4	719611	DR
				RM123	73.5	715509	DR
				RM123	73.6	711433	DR
				RM123	73.7	707386	DR
				RM123	73.8	703365	DR
				RM123	73.9	699372	DR
				RM123	74	695405	DR
				RM123	74.1	691465	DR
				RM123	74.2	687551	DR
				RM123	74.3	683663	DR
				RM123	74.4	679801	DR
				RM123	74.5	675965	DR
				RM123	74.6	672154	DR
				RM123	74.7	668369	DR
				RM123	74.8	664609	DR
				RM123	74.9	660873	DR
				RM123	75	657162	DR
				RM123	75.1	653476	DR
				RM123	75.2	649814	DR
				RM123	75.3	646176	DR
				RM123	75.4	642562	DR
				RM123	75.5	638972	DR
				RM123	75.6	635405	DR
				RM123	75.7	631862	DR
				RM123	75.8	628342	DR
				RM123	75.9	624844	DR
				RM123	76	621370	DR
				RM123	76.1	617918	DR
				RM123	76.2	614489	DR
				RM123	76.3	611082	DR
				RM123	76.4	607697	DR
				RM123	76.5	604334	DR
				RM123	76.6	600992	DR
				RM123	76.7	597672	DR
				RM123	76.8	594374	DR
				RM123	76.9	591097	DR
				RM123	77	587841	DR
				RM123	77.1	584606	DR
				RM123	77.2	581392	DR
				RM123	77.3	578198	DR
				RM123	77.4	575025	DR
				RM123	77.5	571872	DR
				RM123	77.6	568740	DR
				RM123	77.7	565627	DR
				RM123	77.8	562534	DR
				RM123	77.9	559461	DR
				RM123	78	556407	DR
				RM123	78.1	553373	DR
				RM123	78.2	550358	DR
				RM123	78.3	547362	DR
				RM123	78.4	544385	DR
				RM123	78.5	541427	DR
				RM123	78.6	538488	DR
				RM123	78.7	535567	DR
				RM123	78.8	532664	DR
				RM123	78.9	529780	DR
				RM123	79	526914	DR
				RM123	79.1	524066	DR
				RM123	79.2	521236	DR
				RM123	79.3	518423	DR
				RM123	79.4	515628	DR
				RM123	79.5	512851	DR
				RM123	79.6	510091	DR
				RM123	79.7	507348	DR
				RM123	79.8	504622	DR
				RM123	79.9	501913	DR
				RM123	80	499221	DR
				RM123	80.1	496546	DR
				RM123	80.2	493887	DR
				RM123	80.3	491245	DR
				RM123	80.4	488619	DR
				RM123	80.5	486009	DR
				RM123	80.6	483416	DR
				RM123	80.7	480838	DR
				RM123	80.8	478277	DR
				RM123	80.9	475731	DR
				RM123	81	473201	DR
				RM124	42	1.40971e+07	DR
				RM124	42.1	1.40971e+07	DR
				RM124	42.2	1.40971e+07	DR
				RM124	42.3	1.40971e+07	DR
				RM124	42.4	1.40971e+07	DR
				RM124	42.5	1.40971e+07	DR
				RM124	42.6	1.40971e+07	DR
				RM124	42.7	1.40971e+07	DR
				RM124	42.8	1.40971e+07	DR
				RM124	42.9	1.40971e+07	DR
				RM124	43	1.40971e+07	DR
				RM124	43.1	1.40971e+07	DR
				RM124	43.2	1.40971e+07	DR
				RM124	43.3	1.40971e+07	DR
				RM124	43.4	1.40971e+07	DR
				RM124	43.5	1.40971e+07	DR
				RM124	43.6	1.40971e+07	DR
				RM124	43.7	1.40971e+07	DR
				RM124	43.8	1.40971e+07	DR
				RM124	43.9	1.40971e+07	DR
				RM124	44	1.40971e+07	DR
				RM124	44.1	1.40971e+07	DR
				RM124	44.2	1.40971e+07	DR
				RM124	44.3	1.40971e+07	DR
				RM124	44.4	1.40971e+07	DR
				RM124	44.5	1.40971e+07	DR
				RM124	44.6	1.40971e+07	DR
				RM124	44.7	1.40971e+07	DR
				RM124	44.8	1.40971e+07	DR
				RM124	44.9	1.40971e+07	DR
				RM124	45	1.40971e+07	DR
				RM124	45.1	1.40971e+07	DR
				RM124	45.2	1.40971e+07	DR
				RM124	45.3	1.40971e+07	DR
				RM124	45.4	1.40971e+07	DR
				RM124	45.5	1.40971e+07	DR
				RM124	45.6	1.40971e+07	DR
				RM124	45.7	1.40971e+07	DR
				RM124	45.8	1.40971e+07	DR
				RM124	45.9	1.40971e+07	DR
				RM124	46	1.40971e+07	DR
				RM124	46.1	1.40971e+07	DR
				RM124	46.2	1.40971e+07	DR
[truncated: 5,822 more rows]

## Sheet: Figure S1
ID	Time	VL	Group
RM126	0	1	DEPonly
RM126	10	16358200	DEPonly
RM126	21	1307674	DEPonly
RM126	36	4670813	DEPonly
RM126	43	1025772	DEPonly
RM126	50	2314442	DEPonly
RM126	58	12499340	DEPonly
RM126	58.25	9003031	DEPonly
RM126	58.5	4177756	DEPonly
RM126	58.75	9426240	DEPonly
RM126	59	9804789	DEPonly
RM126	59.25	6970119	DEPonly
RM126	59.5	6527405	DEPonly
RM126	59.75	7541188	DEPonly
RM126	60	6484711	DEPonly
RM126	62	7491862	DEPonly
RM126	64	10819020	DEPonly
RM126	66	6924529	DEPonly
RM126	68	6400158	DEPonly
RM126	70	6193567	DEPonly
RM126	72	4987605	DEPonly
RM126	75	5117800	DEPonly
RM126	78	8912500	DEPonly
RM126	81	5253200	DEPonly
RM128	0	1	DEPonly
RM128	10	94956690	DEPonly
RM128	21	2439193	DEPonly
RM128	36	1689072	DEPonly
RM128	43	1282182	DEPonly
RM128	50	999197	DEPonly
RM128	58	27834440	DEPonly
RM128	58.25	25558360	DEPonly
RM128	58.5	11860070	DEPonly
RM128	58.75	20581840	DEPonly
RM128	59	20180610	DEPonly
RM128	59.25	8486704	DEPonly
RM128	59.5	13001300	DEPonly
RM128	59.75	17582680	DEPonly
RM128	60	12664470	DEPonly
RM128	62	15726630	DEPonly
RM128	64	4858388	DEPonly
RM128	66	2931197	DEPonly
RM128	68	4232949	DEPonly
RM128	70	2969922	DEPonly
RM128	72	1282182	DEPonly
RM128	75	2039200	DEPonly
RM128	78	2789300	DEPonly
RM128	81	4375900	DEPonly
RM129	0	1	DEPonly
RM129	10	112622400	DEPonly
RM129	21	7062202	DEPonly
RM129	36	5153970	DEPonly
RM129	43	4232949	DEPonly
RM129	50	10819020	DEPonly
RM129	58	28017690	DEPonly
RM129	58.25	21834020	DEPonly
RM129	58.5	24092580	DEPonly
RM129	58.75	13523420	DEPonly
RM129	59	22562310	DEPonly
RM129	59.25	17127150	DEPonly
RM129	59.5	17015130	DEPonly
RM129	59.75	17698440	DEPonly
RM129	60	14535700	DEPonly
RM129	62	31324330	DEPonly
RM129	64	16903830	DEPonly
RM129	66	14066510	DEPonly
RM129	68	14252340	DEPonly
RM129	70	12255670	DEPonly
RM129	72	9999727	DEPonly
RM129	75	14074000	DEPonly
RM129	78	19889000	DEPonly
RM129	81	9513600	DEPonly
RM130-14	0	1	DEPonly
RM130-14	10	49914780	DEPonly
RM130-14	21	3009157	DEPonly
RM130-14	36	1876064	DEPonly
RM130-14	43	1711386	DEPonly
RM130-14	50	2239735	DEPonly
RM130-14	58	18775200	DEPonly
RM130-14	58.25	11327590	DEPonly
RM130-14	58.5	8542580	DEPonly
RM130-14	58.75	6924529	DEPonly
RM130-14	59	7640815	DEPonly
RM130-14	59.25	12916260	DEPonly
RM130-14	59.5	7491862	DEPonly
RM130-14	59.75	6745131	DEPonly
RM130-14	60	8769784	DEPonly
RM130-14	62	6701012	DEPonly
RM130-14	64	1851602	DEPonly
RM130-14	66	1613238	DEPonly
RM130-14	68	1602686	DEPonly
RM130-14	70	4858388	DEPonly
RM130-14	72	1803631	DEPonly
RM130-14	75	1591300	DEPonly
RM130-14	78	2432100	DEPonly
RM130-14	81	5946700	DEPonly
RM123-14	0	1	DEP+RAL
RM123-14	10	101810000	DEP+RAL
RM123-14	21	4117000	DEP+RAL
RM123-14	28	2093000	DEP+RAL
RM123-14	35	1471100	DEP+RAL
RM123-14	42	1513400	DEP+RAL
RM123-14	49	1293300	DEP+RAL
RM123-14	58	10121040	DEP+RAL
RM123-14	58.33	9656492	DEP+RAL
RM123-14	58.58	11715110	DEP+RAL
RM123-14	58.75	10137950	DEP+RAL
RM123-14	59	7218402	DEP+RAL
RM123-14	59.25	4620749	DEP+RAL
RM123-14	59.5	5686374	DEP+RAL
RM123-14	59.75	3755535	DEP+RAL
RM123-14	60	3697274	DEP+RAL
RM123-14	62	1227121	DEP+RAL
RM123-14	64	1281800	DEP+RAL
RM123-14	66	2171300	DEP+RAL
RM123-14	68	1931300	DEP+RAL
RM123-14	70	1115500	DEP+RAL
RM123-14	72	571530	DEP+RAL
RM123-14	75	167360	DEP+RAL
RM123-14	78	438310	DEP+RAL
RM123-14	81	891780	DEP+RAL
RM124-14	0	1	DEP+RAL
RM124-14	10	255180000	DEP+RAL
RM124-14	21	50661000	DEP+RAL
RM124-14	28	28372000	DEP+RAL
RM124-14	35	19631000	DEP+RAL
RM124-14	42	11595000	DEP+RAL
RM124-14	49	12247000	DEP+RAL
RM124-14	58	49174430	DEP+RAL
RM124-14	58.33	67943460	DEP+RAL
RM124-14	58.58	40937910	DEP+RAL
RM124-14	58.75	32007490	DEP+RAL
RM124-14	59	27170240	DEP+RAL
RM124-14	59.25	13000790	DEP+RAL
RM124-14	59.5	9963431	DEP+RAL
RM124-14	59.75	8874000	DEP+RAL
RM124-14	60	3948968	DEP+RAL
RM124-14	62	4522831	DEP+RAL
RM124-14	64	4330800	DEP+RAL
RM124-14	66	13890000	DEP+RAL
RM124-14	68	6178900	DEP+RAL
RM124-14	70	7198300	DEP+RAL
RM194-14	0	1	DEP+RAL
RM194-14	10	61699000	DEP+RAL
RM194-14	21	26075000	DEP+RAL
RM194-14	28	19041000	DEP+RAL
RM194-14	35	22429000	DEP+RAL
RM194-14	42	11670000	DEP+RAL
RM194-14	49	10196000	DEP+RAL
RM194-14	58	36219110	DEP+RAL
RM194-14	58.33	32050470	DEP+RAL
RM194-14	58.58	27513160	DEP+RAL
RM194-14	58.75	18164450	DEP+RAL
RM194-14	59	11464620	DEP+RAL
RM194-14	59.25	11128480	DEP+RAL
RM194-14	59.5	6616147	DEP+RAL
RM194-14	59.75	6153523	DEP+RAL
RM194-14	60	6499011	DEP+RAL
RM194-14	62	9038101	DEP+RAL
RM194-14	64	38286000	DEP+RAL
RM194-14	66	54719000	DEP+RAL
RM194-14	68	38544000	DEP+RAL
RM194-14	70	14036000	DEP+RAL
RM194-14	72	16948000	DEP+RAL
RM194-14	75	16322000	DEP+RAL
RM194-14	78	25356000	DEP+RAL
RM194-14	81	59502000	DEP+RAL
RM233-15	0	1	DEP+RAL
RM233-15	10	18445000	DEP+RAL
RM233-15	21	17688000	DEP+RAL
RM233-15	28	5266500	DEP+RAL
RM233-15	35	15598000	DEP+RAL
RM233-15	42	2940700	DEP+RAL
RM233-15	49	3398900	DEP+RAL
RM233-15	58	11943000	DEP+RAL
RM233-15	58.33	21937000	DEP+RAL
RM233-15	58.58	19358000	DEP+RAL
RM233-15	58.75	30738000	DEP+RAL
RM233-15	59	19427000	DEP+RAL
RM233-15	59.25	33674000	DEP+RAL
RM233-15	59.5	24959000	DEP+RAL
RM233-15	59.75	25369000	DEP+RAL
RM233-15	60	27651000	DEP+RAL
RM233-15	62	21224000	DEP+RAL
RM233-15	64	6476400	DEP+RAL
RM233-15	66	1460400	DEP+RAL
RM233-15	68	29835000	DEP+RAL
RM233-15	70	47126000	DEP+RAL
RM233-15	72	47748000	DEP+RAL
RM233-15	75	56641000	DEP+RAL
RM233-15	78	53274000	DEP+RAL
RM233-15	81	39162000	DEP+RAL
RM234-15	0	1	DEP+RAL
RM234-15	10	33859000	DEP+RAL
RM234-15	21	12837000	DEP+RAL
RM234-15	28	2923900	DEP+RAL
RM234-15	35	4167400	DEP+RAL
RM234-15	42	2114000	DEP+RAL
RM234-15	49	3812100	DEP+RAL
RM234-15	58	30590000	DEP+RAL
RM234-15	58.33	39657000	DEP+RAL
RM234-15	58.58	29486000	DEP+RAL
RM234-15	58.75	26303000	DEP+RAL
RM234-15	59	37195000	DEP+RAL
RM234-15	59.25	39175000	DEP+RAL
RM234-15	59.5	54070000	DEP+RAL
RM234-15	59.75	61943000	DEP+RAL
RM234-15	60	55853000	DEP+RAL
RM234-15	62	26113000	DEP+RAL
RM234-15	64	11869000	DEP+RAL
RM234-15	66	298720000	DEP+RAL
RM234-15	68	16258000	DEP+RAL
RM234-15	70	12233000	DEP+RAL
RM234-15	72	18844000	DEP+RAL
RM234-15	75	8174900	DEP+RAL
RM234-15	78	43448000	DEP+RAL
RM234-15	81	51809000	DEP+RAL
RM235-15	0	1	DEP+RAL
RM235-15	10	32608000	DEP+RAL
RM235-15	21	7658700	DEP+RAL
RM235-15	28	3409400	DEP+RAL
RM235-15	35	5300900	DEP+RAL
RM235-15	42	898670	DEP+RAL
RM235-15	49	1624100	DEP+RAL
RM235-15	58	11225000	DEP+RAL
RM235-15	58.33	9232900	DEP+RAL
RM235-15	58.58	10914000	DEP+RAL
RM235-15	58.75	8462400	DEP+RAL
RM235-15	59	8810000	DEP+RAL
RM235-15	59.25	8181900	DEP+RAL
RM235-15	59.5	9131000	DEP+RAL
RM235-15	59.75	11203000	DEP+RAL
RM235-15	60	9481600	DEP+RAL
RM235-15	62	2956300	DEP+RAL
RM235-15	64	3501900	DEP+RAL
RM235-15	66	9770400	DEP+RAL
RM235-15	68	13151000	DEP+RAL
RM235-15	70	38059000	DEP+RAL
RM235-15	72	7884400	DEP+RAL
RM235-15	75	6740000	DEP+RAL
RM235-15	78	11935000	DEP+RAL
RM235-15	81	8977200	DEP+RAL
RM236-15	0	1	DEP+RAL
RM236-15	10	84787000	DEP+RAL
RM236-15	21	24360000	DEP+RAL
RM236-15	28	3397000	DEP+RAL
RM236-15	35	5331400	DEP+RAL
RM236-15	42	1032400	DEP+RAL
RM236-15	49	3946900	DEP+RAL
RM236-15	58	7700100	DEP+RAL
RM236-15	58.33	16820000	DEP+RAL
RM236-15	58.58	19959000	DEP+RAL
RM236-15	58.75	18466000	DEP+RAL
RM236-15	59	23617000	DEP+RAL
RM236-15	59.25	27426000	DEP+RAL
RM236-15	59.5	20762000	DEP+RAL
RM236-15	59.75	26609000	DEP+RAL
RM236-15	60	23752000	DEP+RAL
RM236-15	62	9286100	DEP+RAL
RM236-15	64	9598500	DEP+RAL
RM236-15	66	23728000	DEP+RAL
RM236-15	68	28078000	DEP+RAL
RM236-15	70	4687400	DEP+RAL
RM236-15	72	35016000	DEP+RAL
RM236-15	75	16224000	DEP+RAL
RM236-15	78	25425000	DEP+RAL
RM236-15	81	26648000	DEP+RAL
RM178-16	0	1	DEP+RAL
RM178-16	10	119050000	DEP+RAL
RM178-16	21	32997000	DEP+RAL
RM178-16	28	8136900	DEP+RAL
RM178-16	35	8037900	DEP+RAL
RM178-16	42	16699000	DEP+RAL
RM178-16	49	25361000	DEP+RAL
RM178-16	58	16886000	DEP+RAL
RM178-16	58.33	46349000	DEP+RAL
RM178-16	58.58	59466000	DEP+RAL
RM178-16	58.75	105340000	DEP+RAL
RM178-16	59	42517000	DEP+RAL
RM178-16	59.25	47463000	DEP+RAL
RM178-16	59.5	27822000	DEP+RAL
RM178-16	59.75	52938000	DEP+RAL
RM178-16	60	57030000	DEP+RAL
RM178-16	62	16174000	DEP+RAL
RM178-16	64	7133400	DEP+RAL
RM178-16	66	5700000	DEP+RAL
RM178-16	68	1889700	DEP+RAL
RM178-16	70	4985700	DEP+RAL
RM178-16	72	10235000	DEP+RAL
RM193-14	0	1	RALonly
RM193-14	10	73588000	RALonly
RM193-14	21	3348400	RALonly
RM193-14	28	8188300	RALonly
RM193-14	35	8617300	RALonly
RM193-14	42	11355000	RALonly
RM193-14	49	10543000	RALonly
RM193-14	58	5925208	RALonly
RM193-14	58.33	5628504	RALonly
RM193-14	58.58	4841262	RALonly
RM193-14	58.75	3403626	RALonly
RM193-14	59	2628932	RALonly
RM193-14	59.25	2320623	RALonly
RM193-14	59.5	2550680	RALonly
RM193-14	59.75	1719312	RALonly
RM193-14	60	1460360	RALonly
RM193-14	62	244244	RALonly
RM193-14	64	133861	RALonly
RM193-14	66	205230	RALonly
RM193-14	68	1018300	RALonly
RM193-14	70	1303300	RALonly
RM193-14	72	691680	RALonly
RM193-14	75	639110	RALonly
RM193-14	78	72390	RALonly
RM193-14	81	156780	RALonly
RM125-14	0	1	RALonly
RM125-14	10	104180000	RALonly
RM125-14	21	7368300	RALonly
RM125-14	28	1281300	RALonly
RM125-14	35	2920100	RALonly
RM125-14	42	1553500	RALonly
RM125-14	49	1634600	RALonly
RM125-14	58	1388235	RALonly
RM125-14	58.33	1422826	RALonly
RM125-14	58.58	795051	RALonly
RM125-14	58.75	686177	RALonly
RM125-14	59	535921	RALonly
RM125-14	59.25	807660	RALonly
RM125-14	59.5	491660	RALonly
RM125-14	59.75	355390	RALonly
RM125-14	60	277757	RALonly
RM125-14	62	156073	RALonly
RM125-14	64	135463	RALonly
RM125-14	66	92259	RALonly
RM125-14	68	211430	RALonly
RM125-14	70	151620	RALonly
RM125-14	72	223670	RALonly
RM125-14	75	36463	RALonly
RM125-14	78	35937	RALonly
RM125-14	81	70644	RALonly
RM196-14	0	1	RALonly
RM196-14	10	49618000	RALonly
RM196-14	21	992290	RALonly
RM196-14	28	1539300	RALonly
RM196-14	35	830120	RALonly
RM196-14	42	660020	RALonly
RM196-14	49	443340	RALonly
RM196-14	58	445547	RALonly
RM196-14	58.33	364928	RALonly
RM196-14	58.58	226053	RALonly
RM196-14	58.75	115672	RALonly
RM196-14	59	130236	RALonly
RM196-14	59.25	103462	RALonly
RM196-14	59.5	68623.6	RALonly
RM196-14	59.75	40559.4	RALonly
RM196-14	60	45786.7	RALonly
RM196-14	62	14325.5	RALonly
RM196-14	64	6678.09	RALonly
RM196-14	66	3843.7	RALonly
RM196-14	68	2370.3	RALonly
RM196-14	70	1062.1	RALonly
RM196-14	72	4388.8	RALonly
RM196-14	75	2781	RALonly
RM196-14	78	2892.1	RALonly
RM196-14	81	1527.7	RALonly
RM195-14	0	1	RALonly
RM195-14	10	162570000	RALonly
RM195-14	21	3273900	RALonly
RM195-14	28	1357500	RALonly
RM195-14	35	393240	RALonly
RM195-14	42	1003200	RALonly
RM195-14	49	2699800	RALonly
RM195-14	58	340330	RALonly
RM195-14	58.33	798840	RALonly
RM195-14	58.58	988780	RALonly
RM195-14	58.75	191450	RALonly
RM195-14	59	764660	RALonly
RM195-14	59.25	536320	RALonly
RM195-14	59.5	230230	RALonly
RM195-14	59.75	362440	RALonly
RM195-14	60	419420	RALonly
RM195-14	62	42421	RALonly
RM195-14	64	64764	RALonly
RM195-14	66	83662	RALonly
RM195-14	68	43416	RALonly
RM195-14	70	54679	RALonly
RM195-14	72	23659	RALonly
RM195-14	75	23062	RALonly
RM195-14	78	47565	RALonly
RM195-14	81	44210	RALonly
RM238-15	0	1	RALonly
RM238-15	10	336890000	RALonly
RM238-15	21	95276000	RALonly
RM238-15	28	30119000	RALonly
RM238-15	35	15045000	RALonly
RM238-15	42	7937300	RALonly
RM238-15	49	14505000	RALonly
RM238-15	58	10539000	RALonly
RM238-15	58.33	22339000	RALonly
RM238-15	58.58	14017000	RALonly
RM238-15	58.75	9251300	RALonly
RM238-15	59	11662000	RALonly
RM238-15	59.25	13916000	RALonly
RM238-15	59.5	8727400	RALonly
RM238-15	59.75	8161000	RALonly
RM238-15	60	11584000	RALonly
RM238-15	62	9671200	RALonly
RM238-15	64	5880600	RALonly
RM238-15	66	9953000	RALonly
RM238-15	68	4012200	RALonly
RM238-15	70	2523500	RALonly
RM238-15	72	2184700	RALonly
RM238-15	75	1707600	RALonly
RM238-15	78	1756400	RALonly
RM238-15	81	2216900	RALonly
RM239-15	0	1	RALonly
RM239-15	10	175510000	RALonly
RM239-15	21	10987000	RALonly
RM239-15	28	4600300	RALonly
RM239-15	35	2471200	RALonly
RM239-15	42	1442000	RALonly
RM239-15	49	2218800	RALonly
RM239-15	58	2090500	RALonly
RM239-15	58.33	3597700	RALonly
RM239-15	58.58	2334200	RALonly
RM239-15	58.75	1385100	RALonly
RM239-15	59	3367100	RALonly
RM239-15	59.25	1337600	RALonly
RM239-15	59.5	753090	RALonly
RM239-15	59.75	1175400	RALonly
RM239-15	60	1290700	RALonly
RM239-15	62	588020	RALonly
RM239-15	64	756540	RALonly
RM239-15	66	1886000	RALonly
RM239-15	68	870390	RALonly
RM239-15	70	973870	RALonly
RM239-15	72	501980	RALonly
RM239-15	75	611370	RALonly
RM239-15	78	843310	RALonly
RM239-15	81	610970	RALonly
RM240-15	0	1	RALonly
RM240-15	10	118970000	RALonly
RM240-15	21	3366300	RALonly
RM240-15	28	183450	RALonly
RM240-15	35	480010	RALonly
RM240-15	42	130850	RALonly
RM240-15	49	112340	RALonly
RM240-15	58	290140	RALonly
RM240-15	58.33	298030	RALonly
RM240-15	58.58	115750	RALonly
RM240-15	58.75	150830	RALonly
RM240-15	59	209190	RALonly
RM240-15	59.25	57180	RALonly
RM240-15	59.5	72567	RALonly
RM240-15	59.75	103940	RALonly
RM240-15	60	54206	RALonly
RM240-15	62	11078	RALonly
RM240-15	64	3056.5	RALonly
RM240-15	66	730.48	RALonly
RM240-15	68	6967.3	RALonly
RM240-15	70	592.45	RALonly
RM240-15	72	30	RALonly
RM240-15	75	886.46	RALonly
RM240-15	78	754.86	RALonly
RM240-15	81	1325.5	RALonly
RM179-16	0	1	RALonly
RM179-16	10	45037000	RALonly
RM179-16	21	3029600	RALonly
RM179-16	28	1660700	RALonly
RM179-16	35	644770	RALonly
RM179-16	42	1058100	RALonly
RM179-16	49	935370	RALonly
RM179-16	58	562720	RALonly
RM179-16	58.33	232780	RALonly
RM179-16	58.58	250780	RALonly
RM179-16	58.75	389190	RALonly
RM179-16	59	171430	RALonly
RM179-16	59.25	138380	RALonly
RM179-16	59.5	117210	RALonly
RM179-16	59.75	110650	RALonly
RM179-16	60	117250	RALonly
RM179-16	62	14401	RALonly
RM179-16	64	7527.7	RALonly
RM179-16	66	1640.5	RALonly
RM179-16	68	618.83	RALonly
RM179-16	70	1230	RALonly
RM179-16	72	928.5	RALonly
RM179-16	75	1015	RALonly
RM179-16	78	13117	RALonly
RM179-16	81	41260	RALonly

## Sheet: Figure S2
ID	Pre	Post	Group	Site
RM126	72.5	0.74	DEPonly	Gut
RM128	91.8	0.52	DEPonly	Gut
RM129	92.1	0.57	DEPonly	Gut
RM130-14	94.4	0.65	DEPonly	Gut
RM123-14	90.6	1.5	DEP+RAL	Gut
RM124-14	94.4	0.64	DEP+RAL	Gut
RM194-14	48.3	2.98	DEP+RAL	Gut
RM233-15	89.4	1.82	DEP+RAL	Gut
RM234-15	88.7	4.24	DEP+RAL	Gut
RM235-15	95.7	0.43	DEP+RAL	Gut
RM236-15	82.9	0.2	DEP+RAL	Gut
RM178-16	96.3	82.3	DEP+RAL	Gut
RM193-14	77.9	88	RALonly	Gut
RM125-14	91.5	90.1	RALonly	Gut
RM196-14	90.3	85.8	RALonly	Gut
RM195-14	50.1	93.1	RALonly	Gut
RM238-15	94.6	90.6	RALonly	Gut
RM239-15	55.1	95.7	RALonly	Gut
RM240-15	89.5	84.2	RALonly	Gut
RM179-16	51.1	92.4	RALonly	Gut
RM126	NA	0.84	DEPonly	LN
RM128	NA	1.24	DEPonly	LN
RM129	NA	0.99	DEPonly	LN
RM130-14	NA	1.49	DEPonly	LN
RM123-14	NA	30	DEP+RAL	LN
RM124-14	NA	49.4	DEP+RAL	LN
RM194-14	NA	11.3	DEP+RAL	LN
RM233-15	NA	7.57	DEP+RAL	LN
RM234-15	NA	18.5	DEP+RAL	LN
RM235-15	NA	24.4	DEP+RAL	LN
RM236-15	NA	6	DEP+RAL	LN
RM178-16	NA	12.4	DEP+RAL	LN
RM193-14	NA	35.4	RALonly	LN
RM125-14	NA	34.4	RALonly	LN
RM196-14	NA	46.8	RALonly	LN
RM195-14	NA	49.2	RALonly	LN
RM238-15	NA	38.7	RALonly	LN
RM239-15	NA	56.1	RALonly	LN
RM240-15	NA	41.1	RALonly	LN
RM179-16	NA	54.8	RALonly	LN

## Sheet: Figure S3
ID	Time	NK	Group
RM126	-14	6.85	DEPonly
RM126	-7	3.54	DEPonly
RM126	2	0.26	DEPonly
RM126	4	0.74	DEPonly
RM126	8	0.42	DEPonly
RM126	12	2.53	DEPonly
RM126	16	0.66	DEPonly
RM126	19	0.35	DEPonly
RM126	22	0.42	DEPonly
RM128	-14	2.24	DEPonly
RM128	-7	24.4	DEPonly
RM128	2	0.23	DEPonly
RM128	4	0.33	DEPonly
RM128	8	0.24	DEPonly
RM128	12	1.16	DEPonly
RM128	16	0.78	DEPonly
RM128	19	1.58	DEPonly
RM128	22	1.02	DEPonly
RM129	-14	2.48	DEPonly
RM129	-7	37.4	DEPonly
RM129	2	0.22	DEPonly
RM129	4	0.52	DEPonly
RM129	8	0.27	DEPonly
RM129	12	0.67	DEPonly
RM129	16	0.56	DEPonly
RM129	19	1.03	DEPonly
RM129	22	0.65	DEPonly
RM130-14	-14	3.83	DEPonly
RM130-14	-7	2.88	DEPonly
RM130-14	2	0.16	DEPonly
RM130-14	4	1.11	DEPonly
RM130-14	8	0.17	DEPonly
RM130-14	12	0.27	DEPonly
RM130-14	16	0.59	DEPonly
RM130-14	19	0.57	DEPonly
RM130-14	22	6.8	DEPonly
RM123-14	-14	41.3	DEP+RAL
RM123-14	-7	7.09	DEP+RAL
RM123-14	2	0.19	DEP+RAL
RM123-14	4	0.12	DEP+RAL
RM123-14	8	0.66	DEP+RAL
RM123-14	12	1.25	DEP+RAL
RM123-14	16	3.93	DEP+RAL
RM123-14	19	2.93	DEP+RAL
RM123-14	22	22.3	DEP+RAL
RM124-14	-14	54.8	DEP+RAL
RM124-14	-7	63.8	DEP+RAL
RM124-14	2	1.02	DEP+RAL
RM124-14	4	0.5	DEP+RAL
RM124-14	8	0.91	DEP+RAL
RM124-14	12	2.63	DEP+RAL
RM194-14	-14	40.5	DEP+RAL
RM194-14	-7	48.6	DEP+RAL
RM194-14	2	0.23	DEP+RAL
RM194-14	4	0.54	DEP+RAL
RM194-14	8	1.43	DEP+RAL
RM194-14	12	1.57	DEP+RAL
RM194-14	16	1.1	DEP+RAL
RM194-14	19	2.69	DEP+RAL
RM194-14	22	49.6	DEP+RAL
RM233-15	-14	64.8	DEP+RAL
RM233-15	-7	62	DEP+RAL
RM233-15	2	6.57	DEP+RAL
RM233-15	4	0.21	DEP+RAL
RM233-15	8	0.19	DEP+RAL
RM233-15	12	6.38	DEP+RAL
RM233-15	16	4.73	DEP+RAL
RM233-15	19	0.77	DEP+RAL
RM233-15	22	0.65	DEP+RAL
RM234-15	-14	59.2	DEP+RAL
RM234-15	-7	24.5	DEP+RAL
RM234-15	2	2.02	DEP+RAL
RM234-15	4	0.36	DEP+RAL
RM234-15	8	2.82	DEP+RAL
RM234-15	12	35.3	DEP+RAL
RM234-15	16	22.2	DEP+RAL
RM234-15	19	18.9	DEP+RAL
RM234-15	22	1.51	DEP+RAL
RM235-15	-14	84.8	DEP+RAL
RM235-15	-7	68.4	DEP+RAL
RM235-15	2	7.61	DEP+RAL
RM235-15	4	1.28	DEP+RAL
RM235-15	8	6.58	DEP+RAL
RM235-15	12	43.1	DEP+RAL
RM235-15	16	9.98	DEP+RAL
RM235-15	19	0.54	DEP+RAL
RM235-15	22	9.1	DEP+RAL
RM236-15	-14	57.8	DEP+RAL
RM236-15	-7	48.5	DEP+RAL
RM236-15	2	7.7	DEP+RAL
RM236-15	4	0.37	DEP+RAL
RM236-15	8	1.03	DEP+RAL
RM236-15	12	21.6	DEP+RAL
RM236-15	16	2.66	DEP+RAL
RM236-15	19	10	DEP+RAL
RM236-15	22	0.98	DEP+RAL
RM178-16	-14	63	DEP+RAL
RM178-16	-7	60.5	DEP+RAL
RM178-16	2	3.52	DEP+RAL
RM178-16	4	6.14	DEP+RAL
RM178-16	8	2.98	DEP+RAL
RM178-16	12	3.92	DEP+RAL
RM178-16	16	8.42	DEP+RAL
RM193-14	-14	6.27	RALonly
RM193-14	-7	12.4	RALonly
RM193-14	2	1.01	RALonly
RM193-14	4	4.98	RALonly
RM193-14	8	18	RALonly
RM193-14	12	5.51	RALonly
RM193-14	16	58.9	RALonly
RM193-14	19	12.7	RALonly
RM193-14	22	11.4	RALonly
RM125-14	-14	7.45	RALonly
RM125-14	-7	19.8	RALonly
RM125-14	2	2.54	RALonly
RM125-14	4	24.2	RALonly
RM125-14	8	5.26	RALonly
RM125-14	12	3.82	RALonly
RM125-14	16	40.3	RALonly
RM125-14	19	14.1	RALonly
RM125-14	22	2.6	RALonly
RM196-14	-14	6.2	RALonly
RM196-14	-7	1.31	RALonly
RM196-14	2	2.21	RALonly
RM196-14	4	10.1	RALonly
RM196-14	8	10.9	RALonly
RM196-14	12	1.96	RALonly
RM196-14	16	38.1	RALonly
RM196-14	19	24.6	RALonly
RM196-14	22	9.02	RALonly
RM195-14	-14	83.2	RALonly
RM195-14	-7	82.4	RALonly
RM195-14	2	72.7	RALonly
RM195-14	4	57.3	RALonly
RM195-14	8	66.5	RALonly
RM195-14	12	84.3	RALonly
RM195-14	16	87.9	RALonly
RM195-14	19	48.2	RALonly
RM195-14	22	76.4	RALonly
RM238-15	-14	72.4	RALonly
RM238-15	-7	71.7	RALonly
RM238-15	2	4.04	RALonly
RM238-15	4	36.3	RALonly
RM238-15	8	17	RALonly
RM238-15	12	43.7	RALonly
RM238-15	16	50.6	RALonly
RM238-15	19	12.6	RALonly
RM238-15	22	34.4	RALonly
RM239-15	-14	65.7	RALonly
RM239-15	-7	80.2	RALonly
RM239-15	2	54.2	RALonly
RM239-15	4	71.6	RALonly
RM239-15	8	14.5	RALonly
RM239-15	12	84.2	RALonly
RM239-15	16	76.2	RALonly
RM239-15	19	40.9	RALonly
RM239-15	22	68.8	RALonly
RM240-15	-14	83.4	RALonly
RM240-15	-7	88	RALonly
RM240-15	2	63.7	RALonly
RM240-15	4	78.2	RALonly
RM240-15	8	59.9	RALonly
RM240-15	12	89.9	RALonly
RM240-15	16	86.5	RALonly
RM240-15	19	58.5	RALonly
RM240-15	22	79.7	RALonly
RM179-16	-14	73.5	RALonly
RM179-16	-7	81.7	RALonly
RM179-16	2	76.4	RALonly
RM179-16	8	85.7	RALonly
RM179-16	12	54.6	RALonly
RM179-16	16	51.1	RALonly
RM179-16	19	64.9	RALonly
RM179-16	22	81.4	RALonly

## Sheet: Figure S4
Experimental results						Fitting results
ID	Time	CD4Ki67/ul	Group			ID	Time	Ki67	Group
RM126	50	68.6313	DEPonly			RM126	42	53.4469	D
RM126	58	17.662	DEPonly			RM126	42.1	53.4469	D
RM126	60	14.9419	DEPonly			RM126	42.2	53.4469	D
RM126	64	24.5872	DEPonly			RM126	42.3	53.4469	D
RM126	68	19.8999	DEPonly			RM126	42.4	53.4469	D
RM126	72	33.4818	DEPonly			RM126	42.5	53.4469	D
RM126	75	29.3689	DEPonly			RM126	42.6	53.4469	D
RM126	84	28.8736	DEPonly			RM126	42.7	53.4469	D
RM128	50	197.58	DEPonly			RM126	42.8	53.4469	D
RM128	58	38.8235	DEPonly			RM126	42.9	53.4469	D
RM128	60	31.9718	DEPonly			RM126	43	53.4469	D
RM128	64	69.3708	DEPonly			RM126	43.1	53.4469	D
RM128	68	35.6797	DEPonly			RM126	43.2	53.4469	D
RM128	72	55.1925	DEPonly			RM126	43.3	53.4469	D
RM128	75	64.4395	DEPonly			RM126	43.4	53.4469	D
RM128	84	31.4855	DEPonly			RM126	43.5	53.4469	D
RM129	50	55.9933	DEPonly			RM126	43.6	53.4469	D
RM129	58	28.056	DEPonly			RM126	43.7	53.4469	D
RM129	60	13.6877	DEPonly			RM126	43.8	53.4469	D
RM129	64	26.0464	DEPonly			RM126	43.9	53.4469	D
RM129	68	34.4074	DEPonly			RM126	44	53.4469	D
RM129	72	28.3213	DEPonly			RM126	44.1	53.4469	D
RM129	75	42.3874	DEPonly			RM126	44.2	53.4469	D
RM129	84	41.4383	DEPonly			RM126	44.3	53.4469	D
RM130	50	131.235	DEPonly			RM126	44.4	53.4469	D
RM130	58	120.08	DEPonly			RM126	44.5	53.4469	D
RM130	60	85.1875	DEPonly			RM126	44.6	53.4469	D
RM130	64	364.076	DEPonly			RM126	44.7	53.4469	D
RM130	68	195.682	DEPonly			RM126	44.8	53.4469	D
RM130	72	127.068	DEPonly			RM126	44.9	53.4469	D
RM130	75	212.096	DEPonly			RM126	45	53.4469	D
RM130	84	208.928	DEPonly			RM126	45.1	53.4469	D
RM123	49	29.5572	DEP+RAL			RM126	45.2	53.4469	D
RM123	58	16.0422	DEP+RAL			RM126	45.3	53.4469	D
RM123	60	27.858	DEP+RAL			RM126	45.4	53.4469	D
RM123	64	63.717	DEP+RAL			RM126	45.5	53.4469	D
RM123	68	83.4074	DEP+RAL			RM126	45.6	53.4469	D
RM123	72	62.2883	DEP+RAL			RM126	45.7	53.4469	D
RM123	75	190.561	DEP+RAL			RM126	45.8	53.4469	D
RM123	78	158.422	DEP+RAL			RM126	45.9	53.4469	D
RM123	81	303.081	DEP+RAL			RM126	46	53.4469	D
RM124	49	61.4912	DEP+RAL			RM126	46.1	53.4469	D
RM124	58	54.6955	DEP+RAL			RM126	46.2	53.4469	D
RM124	60	63.6753	DEP+RAL			RM126	46.3	53.4469	D
RM124	64	678.602	DEP+RAL			RM126	46.4	53.4469	D
RM124	68	382.499	DEP+RAL			RM126	46.5	53.4469	D
RM124	70	86.1265	DEP+RAL			RM126	46.6	53.4469	D
RM194	49	14.712	DEP+RAL			RM126	46.7	53.4469	D
RM194	58	15.2683	DEP+RAL			RM126	46.8	53.4469	D
RM194	60	17.6573	DEP+RAL			RM126	46.9	53.4469	D
RM194	64	194.143	DEP+RAL			RM126	47	53.4469	D
RM194	68	103.026	DEP+RAL			RM126	47.1	53.4469	D
RM194	72	116.918	DEP+RAL			RM126	47.2	53.4469	D
RM194	75	446.679	DEP+RAL			RM126	47.3	53.4469	D
RM194	78	1080.5	DEP+RAL			RM126	47.4	53.4469	D
RM194	81	449.895	DEP+RAL			RM126	47.5	53.4469	D
RM233	49	30.9023	DEP+RAL			RM126	47.6	53.4469	D
RM233	58	11.8271	DEP+RAL			RM126	47.7	53.4469	D
RM233	60	7.45936	DEP+RAL			RM126	47.8	53.4469	D
RM233	64	78.5638	DEP+RAL			RM126	47.9	53.4469	D
RM233	68	135.842	DEP+RAL			RM126	48	53.4469	D
RM233	72	126.721	DEP+RAL			RM126	48.1	53.4469	D
RM233	75	127.087	DEP+RAL			RM126	48.2	53.4469	D
RM233	78	84.981	DEP+RAL			RM126	48.3	53.4469	D
RM233	81	122.091	DEP+RAL			RM126	48.4	53.4469	D
RM234	49	122.931	DEP+RAL			RM126	48.5	53.4469	D
RM234	58	42.1358	DEP+RAL			RM126	48.6	53.4469	D
RM234	60	28.0779	DEP+RAL			RM126	48.7	53.4469	D
RM234	64	138.764	DEP+RAL			RM126	48.8	53.4469	D
RM234	68	162.685	DEP+RAL			RM126	48.9	53.4469	D
RM234	72	138.542	DEP+RAL			RM126	49	53.4469	D
RM234	75	146.189	DEP+RAL			RM126	49.1	53.4469	D
RM234	78	94.4379	DEP+RAL			RM126	49.2	53.4469	D
RM234	81	77.7268	DEP+RAL			RM126	49.3	53.4469	D
RM235	49	43.0651	DEP+RAL			RM126	49.4	53.4469	D
RM235	58	11.1369	DEP+RAL			RM126	49.5	53.4469	D
RM235	60	13.0923	DEP+RAL			RM126	49.6	53.4469	D
RM235	64	150.797	DEP+RAL			RM126	49.7	53.4469	D
RM235	68	57.1375	DEP+RAL			RM126	49.8	53.4469	D
RM235	72	30.6655	DEP+RAL			RM126	49.9	53.4469	D
RM235	75	35.7794	DEP+RAL			RM126	50	53.4469	D
RM235	78	19.9581	DEP+RAL			RM126	50.1	53.4469	D
RM235	81	21.8674	DEP+RAL			RM126	50.2	53.4469	D
RM236	49	37.1726	DEP+RAL			RM126	50.3	53.4469	D
RM236	58	10.474	DEP+RAL			RM126	50.4	53.4469	D
RM236	60	9.47884	DEP+RAL			RM126	50.5	53.4469	D
RM236	64	54.2538	DEP+RAL			RM126	50.6	53.4469	D
RM236	68	114.796	DEP+RAL			RM126	50.7	53.4469	D
RM236	72	53.5262	DEP+RAL			RM126	50.8	53.4469	D
RM236	75	21.9169	DEP+RAL			RM126	50.9	53.4469	D
RM236	78	16.0645	DEP+RAL			RM126	51	53.4469	D
RM236	81	17.7886	DEP+RAL			RM126	51.1	53.4469	D
RM178	49	72.3147	DEP+RAL			RM126	51.2	53.4469	D
RM178	58	66.2279	DEP+RAL			RM126	51.3	53.4469	D
RM178	60	64.393	DEP+RAL			RM126	51.4	53.4469	D
RM193	49	25.0272	RALonly			RM126	51.5	53.4469	D
RM193	58	66.2352	RALonly			RM126	51.6	53.4469	D
RM193	60	67.1456	RALonly			RM126	51.7	53.4469	D
RM193	64	124.803	RALonly			RM126	51.8	53.4469	D
RM193	68	61.2695	RALonly			RM126	51.9	53.4469	D
RM193	72	37.871	RALonly			RM126	52	53.4469	D
RM193	75	48.3151	RALonly			RM126	52.1	53.4469	D
RM193	78	41.5472	RALonly			RM126	52.2	53.4469	D
RM193	81	115.383	RALonly			RM126	52.3	53.4469	D
RM125	49	27.4165	RALonly			RM126	52.4	53.4469	D
RM125	58	94.7542	RALonly			RM126	52.5	53.4469	D
RM125	60	73.7763	RALonly			RM126	52.6	53.4469	D
RM125	64	143.699	RALonly			RM126	52.7	53.4469	D
RM125	68	262.909	RALonly			RM126	52.8	53.4469	D
RM125	72	235.15	RALonly			RM126	52.9	53.4469	D
RM125	75	319.578	RALonly			RM126	53	53.4469	D
RM125	78	109.249	RALonly			RM126	53.1	53.4469	D
RM125	81	77.1021	RALonly			RM126	53.2	53.4469	D
RM196	49	40.6055	RALonly			RM126	53.3	53.4469	D
RM196	58	64.4827	RALonly			RM126	53.4	53.4469	D
RM196	60	63.454	RALonly			RM126	53.5	53.4469	D
RM196	64	95.9771	RALonly			RM126	53.6	53.4469	D
RM196	68	107.192	RALonly			RM126	53.7	53.4469	D
RM196	72	81.1052	RALonly			RM126	53.8	53.4469	D
RM196	75	70.9241	RALonly			RM126	53.9	53.4469	D
RM196	78	30.1884	RALonly			RM126	54	53.4469	D
RM196	81	88.4749	RALonly			RM126	54.1	53.4469	D
RM195	49	96.0912	RALonly			RM126	54.2	53.4469	D
RM195	58	157.295	RALonly			RM126	54.3	53.4469	D
RM195	60	41.5473	RALonly			RM126	54.4	53.4469	D
RM195	64	122.43	RALonly			RM126	54.5	53.4469	D
RM195	68	124.003	RALonly			RM126	54.6	53.4469	D
RM195	72	116.893	RALonly			RM126	54.7	53.4469	D
RM195	75	90.1986	RALonly			RM126	54.8	53.4469	D
RM195	78	119.859	RALonly			RM126	54.9	53.4469	D
RM195	81	61.6495	RALonly			RM126	55	53.4469	D
RM238	49	38.8812	RALonly			RM126	55.1	53.4469	D
RM238	58	31.4266	RALonly			RM126	55.2	53.4469	D
RM238	60	24.6697	RALonly			RM126	55.3	53.4469	D
RM238	64	64.0812	RALonly			RM126	55.4	53.4469	D
RM238	68	147.872	RALonly			RM126	55.5	53.4469	D
RM238	72	57.6333	RALonly			RM126	55.6	53.4469	D
RM238	75	71.0046	RALonly			RM126	55.7	53.4469	D
RM238	78	65.1162	RALonly			RM126	55.8	53.4469	D
RM238	81	47.6026	RALonly			RM126	55.9	53.4469	D
RM239	49	49.0537	RALonly			RM126	56	53.4469	D
RM239	58	32.311	RALonly			RM126	56.1	51.491	D
RM239	60	22.1769	RALonly			RM126	56.2	49.7188	D
RM239	64	46.4065	RALonly			RM126	56.3	48.1066	D
RM239	68	106.181	RALonly			RM126	56.4	46.6373	D
RM239	72	34.3775	RALonly			RM126	56.5	45.2954	D
RM239	75	73.2252	RALonly			RM126	56.6	44.0669	D
RM239	78	54.5638	RALonly			RM126	56.7	42.9393	D
RM239	81	21.8291	RALonly			RM126	56.8	41.9017	D
RM240	49	112.97	RALonly			RM126	56.9	40.9446	D
RM240	58	55.3956	RALonly			RM126	57	40.0598	D
RM240	60	55.7727	RALonly			RM126	57.1	39.24	D
RM240	64	210.902	RALonly			RM126	57.2	38.4789	D
RM240	68	115.508	RALonly			RM126	57.3	37.7711	D
RM240	72	61.7952	RALonly			RM126	57.4	37.1118	D
RM240	75	100.507	RALonly			RM126	57.5	36.4966	D
RM240	78	78.4475	RALonly			RM126	57.6	35.9219	D
RM240	81	41.6143	RALonly			RM126	57.7	35.3843	D
RM179	49	93.5106	RALonly			RM126	57.8	34.8809	D
RM179	58	83.9003	RALonly			RM126	57.9	34.4091	D
RM179	60	64.8286	RALonly			RM126	58	33.9665	D
RM179	64	92.3772	RALonly			RM126	58.1	33.5511	D
RM179	68	43.3096	RALonly			RM126	58.2	33.1608	D
RM179	72	46.8087	RALonly			RM126	58.3	32.794	D
RM179	75	74.6879	RALonly			RM126	58.4	32.4491	D
RM179	78	62.9184	RALonly			RM126	58.5	32.1248	D
RM179	81	73.0483	RALonly			RM126	58.6	31.8197	D
						RM126	58.7	31.5326	D
						RM126	58.8	31.2625	D
						RM126	58.9	31.0083	D
						RM126	59	30.7692	D
						RM126	59.1	30.5443	D
						RM126	59.2	30.3327	D
						RM126	59.3	30.1338	D
						RM126	59.4	29.9469	D
						RM126	59.5	29.7714	D
						RM126	59.6	29.6065	D
						RM126	59.7	29.4519	D
						RM126	59.8	29.3069	D
						RM126	59.9	29.171	D
						RM126	60	29.0438	D
						RM126	60.1	28.9249	D
						RM126	60.2	28.8138	D
						RM126	60.3	28.7101	D
						RM126	60.4	28.6134	D
						RM126	60.5	28.5235	D
						RM126	60.6	28.4398	D
						RM126	60.7	28.3622	D
						RM126	60.8	28.2904	D
						RM126	60.9	28.2239	D
						RM126	61	28.1626	D
						RM126	61.1	28.1062	D
						RM126	61.2	28.0543	D
						RM126	61.3	28.0069	D
						RM126	61.4	27.9636	D
						RM126	61.5	27.9243	D
						RM126	61.6	27.8886	D
						RM126	61.7	27.8565	D
						RM126	61.8	27.8277	D
						RM126	61.9	27.802	D
						RM126	62	27.7793	D
						RM126	62.1	27.7594	D
						RM126	62.2	27.7421	D
						RM126	62.3	27.7273	D
						RM126	62.4	27.7148	D
						RM126	62.5	27.7045	D
						RM126	62.6	27.6963	D
						RM126	62.7	27.69	D
						RM126	62.8	27.6854	D
						RM126	62.9	27.6826	D
						RM126	63	27.6814	D
						RM126	63.1	27.6816	D
						RM126	63.2	27.6832	D
						RM126	63.3	27.6861	D
						RM126	63.4	27.6901	D
						RM126	63.5	27.6953	D
						RM126	63.6	27.7014	D
						RM126	63.7	27.7085	D
						RM126	63.8	27.7165	D
						RM126	63.9	27.7252	D
						RM126	64	27.7347	D
						RM126	64.1	27.7448	D
						RM126	64.2	27.7556	D
						RM126	64.3	27.7669	D
						RM126	64.4	27.7786	D
						RM126	64.5	27.7908	D
						RM126	64.6	27.8034	D
						RM126	64.7	27.8164	D
						RM126	64.8	27.8296	D
						RM126	64.9	27.8431	D
						RM126	65	27.8569	D
						RM126	65.1	27.8708	D
						RM126	65.2	27.8849	D
						RM126	65.3	27.8991	D
						RM126	65.4	27.9134	D
						RM126	65.5	27.9277	D
						RM126	65.6	27.9421	D
						RM126	65.7	27.9566	D
						RM126	65.8	27.971	D
						RM126	65.9	27.9854	D
						RM126	66	27.9997	D
						RM126	66.1	28.014	D
						RM126	66.2	28.0282	D
						RM126	66.3	28.0423	D
						RM126	66.4	28.0563	D
						RM126	66.5	28.0702	D
						RM126	66.6	28.0839	D
						RM126	66.7	28.0975	D
						RM126	66.8	28.1109	D
						RM126	66.9	28.1242	D
						RM126	67	28.1373	D
						RM126	67.1	28.1502	D
						RM126	67.2	28.1629	D
						RM126	67.3	28.1755	D
						RM126	67.4	28.1878	D
						RM126	67.5	28.1999	D
						RM126	67.6	28.2119	D
						RM126	67.7	28.2236	D
						RM126	67.8	28.2351	D
						RM126	67.9	28.2464	D
						RM126	68	28.2574	D
						RM126	68.1	28.2683	D
						RM126	68.2	28.2789	D
						RM126	68.3	28.2893	D
						RM126	68.4	28.2995	D
						RM126	68.5	28.3095	D
						RM126	68.6	28.3192	D
						RM126	68.7	28.3287	D
						RM126	68.8	28.338	D
						RM126	68.9	28.3471	D
						RM126	69	28.356	D
						RM126	69.1	28.3647	D
						RM126	69.2	28.3731	D
						RM126	69.3	28.3813	D
						RM126	69.4	28.3894	D
						RM126	69.5	28.3972	D
						RM126	69.6	28.4048	D
						RM126	69.7	28.4122	D
						RM126	69.8	28.4194	D
						RM126	69.9	28.4264	D
						RM126	70	28.4332	D
						RM126	70.1	28.4398	D
						RM126	70.2	28.4462	D
						RM126	70.3	28.4525	D
						RM126	70.4	28.4586	D
						RM126	70.5	28.4644	D
						RM126	70.6	28.4701	D
						RM126	70.7	28.4757	D
						RM126	70.8	28.481	D
						RM126	70.9	28.4862	D
						RM126	71	28.4912	D
						RM126	71.1	28.4961	D
						RM126	71.2	28.5008	D
						RM126	71.3	28.5054	D
						RM126	71.4	28.5098	D
						RM126	71.5	28.514	D
						RM126	71.6	28.5181	D
						RM126	71.7	28.5221	D
						RM126	71.8	28.5259	D
						RM126	71.9	28.5296	D
						RM126	72	28.5331	D
						RM126	72.1	28.5365	D
						RM126	72.2	28.5398	D
						RM126	72.3	28.543	D
						RM126	72.4	28.546	D
						RM126	72.5	28.5489	D
						RM126	72.6	28.5517	D
						RM126	72.7	28.5544	D
						RM126	72.8	28.557	D
						RM126	72.9	28.5595	D
						RM126	73	28.5619	D
						RM126	73.1	28.5641	D
						RM126	73.2	28.5663	D
						RM126	73.3	28.5684	D
						RM126	73.4	28.5703	D
						RM126	73.5	28.5722	D
						RM126	73.6	28.574	D
						RM126	73.7	28.5757	D
						RM126	73.8	28.5773	D
						RM126	73.9	28.5788	D
						RM126	74	28.5803	D
						RM126	74.1	28.5816	D
						RM126	74.2	28.5829	D
						RM126	74.3	28.5841	D
						RM126	74.4	28.5853	D
						RM126	74.5	28.5863	D
						RM126	74.6	28.5873	D
						RM126	74.7	28.5883	D
						RM126	74.8	28.5891	D
						RM126	74.9	28.59	D
						RM126	75	28.5907	D
						RM126	75.1	28.5914	D
						RM126	75.2	28.592	D
						RM126	75.3	28.5926	D
						RM126	75.4	28.5931	D
						RM126	75.5	28.5935	D
						RM126	75.6	28.5939	D
						RM126	75.7	28.5943	D
						RM126	75.8	28.5946	D
						RM126	75.9	28.5949	D
						RM126	76	28.5951	D
						RM126	76.1	28.5953	D
						RM126	76.2	28.5954	D
						RM126	76.3	28.5955	D
						RM126	76.4	28.5955	D
						RM126	76.5	28.5955	D
						RM126	76.6	28.5955	D
						RM126	76.7	28.5954	D
						RM126	76.8	28.5953	D
						RM126	76.9	28.5952	D
						RM126	77	28.595	D
						RM126	77.1	28.5948	D
						RM126	77.2	28.5945	D
						RM126	77.3	28.5943	D
						RM126	77.4	28.594	D
						RM126	77.5	28.5936	D
						RM126	77.6	28.5933	D
						RM126	77.7	28.5929	D
						RM126	77.8	28.5925	D
						RM126	77.9	28.5921	D
						RM126	78	28.5916	D
						RM126	78.1	28.5911	D
						RM126	78.2	28.5906	D
						RM126	78.3	28.5901	D
						RM126	78.4	28.5896	D
						RM126	78.5	28.589	D
						RM126	78.6	28.5884	D
						RM126	78.7	28.5878	D
						RM126	78.8	28.5872	D
						RM126	78.9	28.5865	D
						RM126	79	28.5859	D
						RM126	79.1	28.5852	D
						RM126	79.2	28.5845	D
						RM126	79.3	28.5838	D
						RM126	79.4	28.5831	D
						RM126	79.5	28.5824	D
						RM126	79.6	28.5816	D
						RM126	79.7	28.5809	D
						RM126	79.8	28.5801	D
						RM126	79.9	28.5793	D
						RM126	80	28.5785	D
						RM126	80.1	28.5777	D
						RM126	80.2	28.5769	D
						RM126	80.3	28.5761	D
						RM126	80.4	28.5752	D
						RM126	80.5	28.5744	D
						RM126	80.6	28.5736	D
						RM126	80.7	28.5727	D
						RM126	80.8	28.5718	D
						RM126	80.9	28.5709	D
						RM126	81	28.5701	D
						RM128	42	110.215	D
						RM128	42.1	110.215	D
						RM128	42.2	110.215	D
						RM128	42.3	110.215	D
						RM128	42.4	110.215	D
						RM128	42.5	110.215	D
						RM128	42.6	110.215	D
						RM128	42.7	110.215	D
						RM128	42.8	110.215	D
						RM128	42.9	110.215	D
						RM128	43	110.215	D
						RM128	43.1	110.215	D
						RM128	43.2	110.215	D
						RM128	43.3	110.215	D
						RM128	43.4	110.215	D
						RM128	43.5	110.215	D
						RM128	43.6	110.215	D
						RM128	43.7	110.215	D
						RM128	43.8	110.215	D
						RM128	43.9	110.215	D
						RM128	44	110.215	D
						RM128	44.1	110.215	D
						RM128	44.2	110.215	D
						RM128	44.3	110.215	D
						RM128	44.4	110.215	D
						RM128	44.5	110.215	D
						RM128	44.6	110.215	D
						RM128	44.7	110.215	D
						RM128	44.8	110.215	D
						RM128	44.9	110.215	D
						RM128	45	110.215	D
						RM128	45.1	110.215	D
						RM128	45.2	110.215	D
						RM128	45.3	110.215	D
						RM128	45.4	110.215	D
						RM128	45.5	110.215	D
						RM128	45.6	110.215	D
						RM128	45.7	110.215	D
						RM128	45.8	110.215	D
						RM128	45.9	110.215	D
						RM128	46	110.215	D
						RM128	46.1	110.215	D
						RM128	46.2	110.215	D
						RM128	46.3	110.215	D
						RM128	46.4	110.215	D
						RM128	46.5	110.215	D
						RM128	46.6	110.215	D
						RM128	46.7	110.215	D
						RM128	46.8	110.215	D
						RM128	46.9	110.215	D
						RM128	47	110.215	D
						RM128	47.1	110.215	D
						RM128	47.2	110.215	D
						RM128	47.3	110.215	D
						RM128	47.4	110.215	D
						RM128	47.5	110.215	D
						RM128	47.6	110.215	D
						RM128	47.7	110.215	D
						RM128	47.8	110.215	D
						RM128	47.9	110.215	D
						RM128	48	110.215	D
						RM128	48.1	110.215	D
						RM128	48.2	110.215	D
						RM128	48.3	110.215	D
						RM128	48.4	110.215	D
						RM128	48.5	110.215	D
						RM128	48.6	110.215	D
						RM128	48.7	110.215	D
						RM128	48.8	110.215	D
						RM128	48.9	110.215	D
						RM128	49	110.215	D
						RM128	49.1	110.215	D
						RM128	49.2	110.215	D
						RM128	49.3	110.215	D
						RM128	49.4	110.215	D
						RM128	49.5	110.215	D
						RM128	49.6	110.215	D
						RM128	49.7	110.215	D
						RM128	49.8	110.215	D
						RM128	49.9	110.215	D
						RM128	50	110.215	D
						RM128	50.1	110.215	D
						RM128	50.2	110.215	D
						RM128	50.3	110.215	D
						RM128	50.4	110.215	D
						RM128	50.5	110.215	D
						RM128	50.6	110.215	D
						RM128	50.7	110.215	D
						RM128	50.8	110.215	D
						RM128	50.9	110.215	D
						RM128	51	110.215	D
						RM128	51.1	110.215	D
						RM128	51.2	110.215	D
						RM128	51.3	110.215	D
						RM128	51.4	110.215	D
						RM128	51.5	110.215	D
						RM128	51.6	110.215	D
						RM128	51.7	110.215	D
						RM128	51.8	110.215	D
						RM128	51.9	110.215	D
						RM128	52	110.215	D
						RM128	52.1	110.215	D
						RM128	52.2	110.215	D
						RM128	52.3	110.215	D
						RM128	52.4	110.215	D
						RM128	52.5	110.215	D
						RM128	52.6	110.215	D
						RM128	52.7	110.215	D
						RM128	52.8	110.215	D
						RM128	52.9	110.215	D
						RM128	53	110.215	D
						RM128	53.1	110.215	D
						RM128	53.2	110.215	D
						RM128	53.3	110.215	D
						RM128	53.4	110.215	D
						RM128	53.5	110.215	D
						RM128	53.6	110.215	D
						RM128	53.7	110.215	D
						RM128	53.8	110.215	D
						RM128	53.9	110.215	D
						RM128	54	110.215	D
						RM128	54.1	110.215	D
						RM128	54.2	110.215	D
						RM128	54.3	110.215	D
						RM128	54.4	110.215	D
						RM128	54.5	110.215	D
						RM128	54.6	110.215	D
						RM128	54.7	110.215	D
						RM128	54.8	110.215	D
						RM128	54.9	110.215	D
						RM128	55	110.215	D
						RM128	55.1	110.215	D
						RM128	55.2	110.215	D
						RM128	55.3	110.215	D
						RM128	55.4	110.215	D
						RM128	55.5	110.215	D
						RM128	55.6	110.215	D
						RM128	55.7	110.215	D
						RM128	55.8	110.215	D
						RM128	55.9	110.215	D
						RM128	56	110.215	D
						RM128	56.1	109.09	D
						RM128	56.2	107.96	D
						RM128	56.3	106.827	D
						RM128	56.4	105.694	D
						RM128	56.5	104.561	D
						RM128	56.6	103.428	D
						RM128	56.7	102.294	D
						RM128	56.8	101.157	D
						RM128	56.9	100.017	D
						RM128	57	98.8701	D
						RM128	57.1	97.7164	D
						RM128	57.2	96.5542	D
						RM128	57.3	95.3821	D
						RM128	57.4	94.1992	D
						RM128	57.5	93.0046	D
						RM128	57.6	91.7975	D
						RM128	57.7	90.5774	D
						RM128	57.8	89.3442	D
						RM128	57.9	88.0978	D
						RM128	58	86.8384	D
						RM128	58.1	85.5665	D
						RM128	58.2	84.2828	D
						RM128	58.3	82.9883	D
						RM128	58.4	81.6843	D
						RM128	58.5	80.3722	D
						RM128	58.6	79.0539	D
						RM128	58.7	77.7311	D
						RM128	58.8	76.4062	D
						RM128	58.9	75.0815	D
						RM128	59	73.7594	D
						RM128	59.1	72.4425	D
						RM128	59.2	71.1337	D
						RM128	59.3	69.8356	D
						RM128	59.4	68.5511	D
						RM128	59.5	67.2829	D
						RM128	59.6	66.0339	D
						RM128	59.7	64.8067	D
						RM128	59.8	63.6039	D
						RM128	59.9	62.4279	D
						RM128	60	61.281	D
						RM128	60.1	60.1654	D
						RM128	60.2	59.0829	D
						RM128	60.3	58.0352	D
						RM128	60.4	57.0238	D
						RM128	60.5	56.05	D
						RM128	60.6	55.1149	D
						RM128	60.7	54.2191	D
						RM128	60.8	53.3634	D
						RM128	60.9	52.5482	D
						RM128	61	51.7735	D
						RM128	61.1	51.0394	D
						RM128	61.2	50.3458	D
						RM128	61.3	49.6922	D
						RM128	61.4	49.0783	D
						RM128	61.5	48.5033	D
						RM128	61.6	47.9666	D
						RM128	61.7	47.4673	D
						RM128	61.8	47.0046	D
						RM128	61.9	46.5773	D
						RM128	62	46.1845	D
						RM128	62.1	45.8252	D
						RM128	62.2	45.498	D
						RM128	62.3	45.202	D
						RM128	62.4	44.9359	D
						RM128	62.5	44.6985	D
						RM128	62.6	44.4887	D
						RM128	62.7	44.3053	D
						RM128	62.8	44.1471	D
						RM128	62.9	44.0129	D
						RM128	63	43.9018	D
						RM128	63.1	43.8124	D
						RM128	63.2	43.7439	D
						RM128	63.3	43.6951	D
						RM128	63.4	43.6649	D
						RM128	63.5	43.6525	D
						RM128	63.6	43.6569	D
						RM128	63.7	43.6771	D
						RM128	63.8	43.7123	D
						RM128	63.9	43.7616	D
						RM128	64	43.8241	D
						RM128	64.1	43.8992	D
						RM128	64.2	43.986	D
						RM128	64.3	44.0838	D
						RM128	64.4	44.192	D
						RM128	64.5	44.3098	D
						RM128	64.6	44.4366	D
						RM128	64.7	44.5719	D
						RM128	64.8	44.715	D
						RM128	64.9	44.8654	D
						RM128	65	45.0226	D
						RM128	65.1	45.1861	D
						RM128	65.2	45.3553	D
						RM128	65.3	45.5299	D
						RM128	65.4	45.7094	D
						RM128	65.5	45.8934	D
						RM128	65.6	46.0814	D
						RM128	65.7	46.2732	D
						RM128	65.8	46.4684	D
						RM128	65.9	46.6666	D
						RM128	66	46.8675	D
						RM128	66.1	47.0708	D
						RM128	66.2	47.2762	D
						RM128	66.3	47.4834	D
						RM128	66.4	47.6922	D
						RM128	66.5	47.9022	D
						RM128	66.6	48.1134	D
						RM128	66.7	48.3254	D
						RM128	66.8	48.538	D
						RM128	66.9	48.7511	D
						RM128	67	48.9643	D
						RM128	67.1	49.1777	D
						RM128	67.2	49.3909	D
						RM128	67.3	49.6037	D
						RM128	67.4	49.8162	D
						RM128	67.5	50.028	D
						RM128	67.6	50.239	D
						RM128	67.7	50.4492	D
						RM128	67.8	50.6584	D
						RM128	67.9	50.8664	D
						RM128	68	51.0731	D
						RM128	68.1	51.2785	D
						RM128	68.2	51.4824	D
						RM128	68.3	51.6848	D
						RM128	68.4	51.8855	D
						RM128	68.5	52.0844	D
						RM128	68.6	52.2815	D
						RM128	68.7	52.4767	D
						RM128	68.8	52.67	D
						RM128	68.9	52.8611	D
						RM128	69	53.0502	D
						RM128	69.1	53.237	D
						RM128	69.2	53.4216	D
						RM128	69.3	53.604	D
						RM128	69.4	53.7839	D
						RM128	69.5	53.9615	D
						RM128	69.6	54.1366	D
						RM128	69.7	54.3093	D
						RM128	69.8	54.4794	D
						RM128	69.9	54.647	D
						RM128	70	54.812	D
						RM128	70.1	54.9743	D
						RM128	70.2	55.134	D
						RM128	70.3	55.291	D
						RM128	70.4	55.4453	D
						RM128	70.5	55.5969	D
						RM128	70.6	55.7457	D
						RM128	70.7	55.8918	D
						RM128	70.8	56.035	D
						RM128	70.9	56.1755	D
						RM128	71	56.3131	D
						RM128	71.1	56.448	D
						RM128	71.2	56.58	D
						RM128	71.3	56.7091	D
						RM128	71.4	56.8354	D
						RM128	71.5	56.9588	D
						RM128	71.6	57.0794	D
						RM128	71.7	57.1971	D
						RM128	71.8	57.312	D
						RM128	71.9	57.4239	D
						RM128	72	57.5331	D
						RM128	72.1	57.6393	D
						RM128	72.2	57.7427	D
						RM128	72.3	57.8433	D
						RM128	72.4	57.941	D
						RM128	72.5	58.0358	D
						RM128	72.6	58.1279	D
						RM128	72.7	58.2171	D
						RM128	72.8	58.3035	D
						RM128	72.9	58.387	D
						RM128	73	58.4678	D
						RM128	73.1	58.5459	D
						RM128	73.2	58.6211	D
						RM128	73.3	58.6936	D
						RM128	73.4	58.7634	D
						RM128	73.5	58.8304	D
						RM128	73.6	58.8948	D
						RM128	73.7	58.9565	D
						RM128	73.8	59.0155	D
						RM128	73.9	59.0718	D
						RM128	74	59.1256	D
						RM128	74.1	59.1767	D
						RM128	74.2	59.2252	D
						RM128	74.3	59.2712	D
						RM128	74.4	59.3147	D
						RM128	74.5	59.3556	D
						RM128	74.6	59.3941	D
						RM128	74.7	59.4301	D
						RM128	74.8	59.4637	D
						RM128	74.9	59.4948	D
						RM128	75	59.5236	D
						RM128	75.1	59.55	D
						RM128	75.2	59.5742	D
						RM128	75.3	59.596	D
						RM128	75.4	59.6155	D
						RM128	75.5	59.6329	D
						RM128	75.6	59.648	D
						RM128	75.7	59.661	D
						RM128	75.8	59.6718	D
						RM128	75.9	59.6806	D
						RM128	76	59.6872	D
						RM128	76.1	59.6919	D
						RM128	76.2	59.6946	D
						RM128	76.3	59.6953	D
						RM128	76.4	59.694	D
						RM128	76.5	59.6909	D
						RM128	76.6	59.686	D
						RM128	76.7	59.6792	D
						RM128	76.8	59.6707	D
						RM128	76.9	59.6605	D
						RM128	77	59.6485	D
						RM128	77.1	59.635	D
						RM128	77.2	59.6198	D
						RM128	77.3	59.603	D
						RM128	77.4	59.5847	D
						RM128	77.5	59.5649	D
						RM128	77.6	59.5437	D
						RM128	77.7	59.5211	D
						RM128	77.8	59.4971	D
						RM128	77.9	59.4719	D
						RM128	78	59.4453	D
						RM128	78.1	59.4175	D
						RM128	78.2	59.3886	D
						RM128	78.3	59.3584	D
						RM128	78.4	59.3272	D
						RM128	78.5	59.295	D
						RM128	78.6	59.2617	D
						RM128	78.7	59.2275	D
						RM128	78.8	59.1923	D
						RM128	78.9	59.1563	D
						RM128	79	59.1194	D
						RM128	79.1	59.0817	D
						RM128	79.2	59.0433	D
						RM128	79.3	59.0042	D
						RM128	79.4	58.9644	D
						RM128	79.5	58.924	D
						RM128	79.6	58.8831	D
						RM128	79.7	58.8416	D
						RM128	79.8	58.7996	D
						RM128	79.9	58.7571	D
						RM128	80	58.7143	D
						RM128	80.1	58.6711	D
						RM128	80.2	58.6275	D
						RM128	80.3	58.5837	D
						RM128	80.4	58.5397	D
						RM128	80.5	58.4954	D
						RM128	80.6	58.4509	D
						RM128	80.7	58.4064	D
						RM128	80.8	58.3617	D
						RM128	80.9	58.317	D
						RM128	81	58.2723	D
						RM129	42	54.4838	D
						RM129	42.1	54.4838	D
						RM129	42.2	54.4838	D
						RM129	42.3	54.4838	D
						RM129	42.4	54.4838	D
						RM129	42.5	54.4838	D
						RM129	42.6	54.4838	D
						RM129	42.7	54.4838	D
						RM129	42.8	54.4838	D
						RM129	42.9	54.4838	D
						RM129	43	54.4838	D
						RM129	43.1	54.4838	D
						RM129	43.2	54.4838	D
						RM129	43.3	54.4838	D
						RM129	43.4	54.4838	D
						RM129	43.5	54.4838	D
						RM129	43.6	54.4838	D
						RM129	43.7	54.4838	D
						RM129	43.8	54.4838	D
						RM129	43.9	54.4838	D
						RM129	44	54.4838	D
						RM129	44.1	54.4838	D
						RM129	44.2	54.4838	D
						RM129	44.3	54.4838	D
						RM129	44.4	54.4838	D
						RM129	44.5	54.4838	D
						RM129	44.6	54.4838	D
						RM129	44.7	54.4838	D
						RM129	44.8	54.4838	D
						RM129	44.9	54.4838	D
						RM129	45	54.4838	D
						RM129	45.1	54.4838	D
						RM129	45.2	54.4838	D
						RM129	45.3	54.4838	D
						RM129	45.4	54.4838	D
						RM129	45.5	54.4838	D
						RM129	45.6	54.4838	D
						RM129	45.7	54.4838	D
						RM129	45.8	54.4838	D
						RM129	45.9	54.4838	D
						RM129	46	54.4838	D
						RM129	46.1	54.4838	D
						RM129	46.2	54.4838	D
						RM129	46.3	54.4838	D
						RM129	46.4	54.4838	D
						RM129	46.5	54.4838	D
						RM129	46.6	54.4838	D
						RM129	46.7	54.4838	D
						RM129	46.8	54.4838	D
						RM129	46.9	54.4838	D
						RM129	47	54.4838	D
						RM129	47.1	54.4838	D
						RM129	47.2	54.4838	D
						RM129	47.3	54.4838	D
						RM129	47.4	54.4838	D
						RM129	47.5	54.4838	D
						RM129	47.6	54.4838	D
						RM129	47.7	54.4838	D
						RM129	47.8	54.4838	D
						RM129	47.9	54.4838	D
						RM129	48	54.4838	D
						RM129	48.1	54.4838	D
						RM129	48.2	54.4838	D
						RM129	48.3	54.4838	D
						RM129	48.4	54.4838	D
						RM129	48.5	54.4838	D
						RM129	48.6	54.4838	D
						RM129	48.7	54.4838	D
						RM129	48.8	54.4838	D
						RM129	48.9	54.4838	D
						RM129	49	54.4838	D
						RM129	49.1	54.4838	D
						RM129	49.2	54.4838	D
						RM129	49.3	54.4838	D
						RM129	49.4	54.4838	D
						RM129	49.5	54.4838	D
						RM129	49.6	54.4838	D
						RM129	49.7	54.4838	D
						RM129	49.8	54.4838	D
						RM129	49.9	54.4838	D
						RM129	50	54.4838	D
						RM129	50.1	54.4838	D
						RM129	50.2	54.4838	D
						RM129	50.3	54.4838	D
						RM129	50.4	54.4838	D
						RM129	50.5	54.4838	D
						RM129	50.6	54.4838	D
						RM129	50.7	54.4838	D
						RM129	50.8	54.4838	D
						RM129	50.9	54.4838	D
						RM129	51	54.4838	D
						RM129	51.1	54.4838	D
						RM129	51.2	54.4838	D
						RM129	51.3	54.4838	D
						RM129	51.4	54.4838	D
						RM129	51.5	54.4838	D
						RM129	51.6	54.4838	D
						RM129	51.7	54.4838	D
						RM129	51.8	54.4838	D
						RM129	51.9	54.4838	D
						RM129	52	54.4838	D
						RM129	52.1	54.4838	D
						RM129	52.2	54.4838	D
						RM129	52.3	54.4838	D
						RM129	52.4	54.4838	D
						RM129	52.5	54.4838	D
						RM129	52.6	54.4838	D
						RM129	52.7	54.4838	D
						RM129	52.8	54.4838	D
						RM129	52.9	54.4838	D
						RM129	53	54.4838	D
						RM129	53.1	54.4838	D
						RM129	53.2	54.4838	D
						RM129	53.3	54.4838	D
						RM129	53.4	54.4838	D
						RM129	53.5	54.4838	D
						RM129	53.6	54.4838	D
						RM129	53.7	54.4838	D
						RM129	53.8	54.4838	D
						RM129	53.9	54.4838	D
						RM129	54	54.4838	D
						RM129	54.1	54.4838	D
						RM129	54.2	54.4838	D
						RM129	54.3	54.4838	D
						RM129	54.4	54.4838	D
						RM129	54.5	54.4838	D
						RM129	54.6	54.4838	D
						RM129	54.7	54.4838	D
						RM129	54.8	54.4838	D
						RM129	54.9	54.4838	D
						RM129	55	54.4838	D
						RM129	55.1	54.4838	D
						RM129	55.2	54.4838	D
						RM129	55.3	54.4838	D
						RM129	55.4	54.4838	D
						RM129	55.5	54.4838	D
						RM129	55.6	54.4838	D
						RM129	55.7	54.4838	D
						RM129	55.8	54.4838	D
						RM129	55.9	54.4838	D
						RM129	56	54.4838	D
						RM129	56.1	52.9627	D
						RM129	56.2	51.5051	D
						RM129	56.3	50.1094	D
						RM129	56.4	48.7804	D
						RM129	56.5	47.519	D
						RM129	56.6	46.3231	D
						RM129	56.7	45.1894	D
						RM129	56.8	44.1143	D
						RM129	56.9	43.0938	D
						RM129	57	42.1245	D
						RM129	57.1	41.203	D
						RM129	57.2	40.3265	D
						RM129	57.3	39.4924	D
						RM129	57.4	38.6983	D
						RM129	57.5	37.9422	D
						RM129	57.6	37.2223	D
						RM129	57.7	36.537	D
						RM129	57.8	35.885	D
						RM129	57.9	35.2648	D
						RM129	58	34.6753	D
						RM129	58.1	34.1154	D
						RM129	58.2	33.5843	D
						RM129	58.3	33.0808	D
						RM129	58.4	32.6042	D
						RM129	58.5	32.1535	D
						RM129	58.6	31.7281	D
						RM129	58.7	31.3271	D
						RM129	58.8	30.9496	D
						RM129	58.9	30.5951	D
						RM129	59	30.2627	D
						RM129	59.1	29.9517	D
						RM129	59.2	29.6614	D
						RM129	59.3	29.391	D
						RM129	59.4	29.1398	D
						RM129	59.5	28.9072	D
						RM129	59.6	28.6924	D
						RM129	59.7	28.4947	D
						RM129	59.8	28.3134	D
						RM129	59.9	28.1478	D
						RM129	60	27.9973	D
						RM129	60.1	27.8612	D
						RM129	60.2	27.7389	D
						RM129	60.3	27.6296	D
						RM129	60.4	27.5328	D
						RM129	60.5	27.4478	D
						RM129	60.6	27.3741	D
						RM129	60.7	27.311	D
						RM129	60.8	27.258	D
						RM129	60.9	27.2144	D
						RM129	61	27.1798	D
						RM129	61.1	27.1537	D
						RM129	61.2	27.1354	D
						RM129	61.3	27.1246	D
						RM129	61.4	27.1207	D
						RM129	61.5	27.1232	D
						RM129	61.6	27.1318	D
						RM129	61.7	27.1459	D
						RM129	61.8	27.1652	D
						RM129	61.9	27.1893	D
						RM129	62	27.2177	D
						RM129	62.1	27.2502	D
						RM129	62.2	27.2863	D
						RM129	62.3	27.3257	D
						RM129	62.4	27.3681	D
						RM129	62.5	27.4133	D
						RM129	62.6	27.4608	D
						RM129	62.7	27.5104	D
						RM129	62.8	27.562	D
						RM129	62.9	27.6151	D
						RM129	63	27.6696	D
						RM129	63.1	27.7253	D
						RM129	63.2	27.7819	D
						RM129	63.3	27.8393	D
						RM129	63.4	27.8972	D
						RM129	63.5	27.9556	D
						RM129	63.6	28.0141	D
						RM129	63.7	28.0727	D
						RM129	63.8	28.1313	D
						RM129	63.9	28.1896	D
						RM129	64	28.2476	D
						RM129	64.1	28.3052	D
						RM129	64.2	28.3622	D
						RM129	64.3	28.4185	D
						RM129	64.4	28.4742	D
						RM129	64.5	28.529	D
						RM129	64.6	28.5829	D
						RM129	64.7	28.6358	D
						RM129	64.8	28.6878	D
						RM129	64.9	28.7387	D
						RM129	65	28.7884	D
						RM129	65.1	28.837	D
						RM129	65.2	28.8844	D
						RM129	65.3	28.9305	D
						RM129	65.4	28.9754	D
						RM129	65.5	29.019	D
						RM129	65.6	29.0613	D
						RM129	65.7	29.1023	D
						RM129	65.8	29.142	D
						RM129	65.9	29.1804	D
						RM129	66	29.2174	D
						RM129	66.1	29.2531	D
						RM129	66.2	29.2874	D
						RM129	66.3	29.3205	D
						RM129	66.4	29.3522	D
						RM129	66.5	29.3826	D
						RM129	66.6	29.4117	D
						RM129	66.7	29.4396	D
						RM129	66.8	29.4662	D
						RM129	66.9	29.4915	D
						RM129	67	29.5156	D
						RM129	67.1	29.5386	D
						RM129	67.2	29.5603	D
						RM129	67.3	29.5809	D
						RM129	67.4	29.6004	D
						RM129	67.5	29.6187	D
						RM129	67.6	29.636	D
						RM129	67.7	29.6522	D
						RM129	67.8	29.6674	D
						RM129	67.9	29.6816	D
						RM129	68	29.6948	D
						RM129	68.1	29.7071	D
						RM129	68.2	29.7185	D
						RM129	68.3	29.729	D
						RM129	68.4	29.7386	D
						RM129	68.5	29.7474	D
						RM129	68.6	29.7554	D
						RM129	68.7	29.7627	D
						RM129	68.8	29.7692	D
						RM129	68.9	29.7749	D
						RM129	69	29.78	D
						RM129	69.1	29.7845	D
						RM129	69.2	29.7883	D
						RM129	69.3	29.7915	D
						RM129	69.4	29.7941	D
						RM129	69.5	29.7962	D
						RM129	69.6	29.7978	D
						RM129	69.7	29.7988	D
						RM129	69.8	29.7994	D
						RM129	69.9	29.7996	D
						RM129	70	29.7993	D
						RM129	70.1	29.7986	D
						RM129	70.2	29.7975	D
						RM129	70.3	29.7961	D
						RM129	70.4	29.7943	D
						RM129	70.5	29.7922	D
						RM129	70.6	29.7898	D
						RM129	70.7	29.7872	D
						RM129	70.8	29.7842	D
						RM129	70.9	29.7811	D
						RM129	71	29.7777	D
						RM129	71.1	29.7741	D
						RM129	71.2	29.7703	D
						RM129	71.3	29.7664	D
						RM129	71.4	29.7623	D
						RM129	71.5	29.7581	D
						RM129	71.6	29.7537	D
						RM129	71.7	29.7492	D
						RM129	71.8	29.7446	D
						RM129	71.9	29.7399	D
						RM129	72	29.7352	D
						RM129	72.1	29.7304	D
						RM129	72.2	29.7255	D
						RM129	72.3	29.7206	D
						RM129	72.4	29.7156	D
						RM129	72.5	29.7106	D
						RM129	72.6	29.7056	D
						RM129	72.7	29.7006	D
						RM129	72.8	29.6956	D
						RM129	72.9	29.6906	D
						RM129	73	29.6856	D
						RM129	73.1	29.6807	D
						RM129	73.2	29.6757	D
						RM129	73.3	29.6708	D
						RM129	73.4	29.666	D
						RM129	73.5	29.6611	D
						RM129	73.6	29.6564	D
						RM129	73.7	29.6516	D
						RM129	73.8	29.647	D
						RM129	73.9	29.6423	D
						RM129	74	29.6378	D
						RM129	74.1	29.6333	D
						RM129	74.2	29.6289	D
						RM129	74.3	29.6245	D
						RM129	74.4	29.6202	D
						RM129	74.5	29.616	D
						RM129	74.6	29.6119	D
						RM129	74.7	29.6078	D
						RM129	74.8	29.6038	D
						RM129	74.9	29.5999	D
						RM129	75	29.5961	D
						RM129	75.1	29.5923	D
						RM129	75.2	29.5887	D
						RM129	75.3	29.5851	D
						RM129	75.4	29.5815	D
						RM129	75.5	29.5781	D
						RM129	75.6	29.5748	D
						RM129	75.7	29.5715	D
						RM129	75.8	29.5683	D
						RM129	75.9	29.5651	D
						RM129	76	29.5621	D
						RM129	76.1	29.5591	D
						RM129	76.2	29.5562	D
						RM129	76.3	29.5534	D
						RM129	76.4	29.5506	D
						RM129	76.5	29.5479	D
						RM129	76.6	29.5453	D
						RM129	76.7	29.5428	D
						RM129	76.8	29.5403	D
						RM129	76.9	29.5378	D
						RM129	77	29.5355	D
						RM129	77.1	29.5332	D
						RM129	77.2	29.531	D
						RM129	77.3	29.5288	D
						RM129	77.4	29.5267	D
						RM129	77.5	29.5246	D
						RM129	77.6	29.5226	D
						RM129	77.7	29.5206	D
						RM129	77.8	29.5187	D
						RM129	77.9	29.5169	D
						RM129	78	29.5151	D
						RM129	78.1	29.5133	D
						RM129	78.2	29.5116	D
						RM129	78.3	29.5099	D
						RM129	78.4	29.5083	D
						RM129	78.5	29.5067	D
						RM129	78.6	29.5051	D
						RM129	78.7	29.5036	D
						RM129	78.8	29.5021	D
						RM129	78.9	29.5006	D
						RM129	79	29.4992	D
						RM129	79.1	29.4978	D
						RM129	79.2	29.4965	D
						RM129	79.3	29.4951	D
						RM129	79.4	29.4938	D
						RM129	79.5	29.4926	D
						RM129	79.6	29.4913	D
						RM129	79.7	29.4901	D
						RM129	79.8	29.4889	D
						RM129	79.9	29.4877	D
						RM129	80	29.4865	D
						RM129	80.1	29.4854	D
						RM129	80.2	29.4842	D
						RM129	80.3	29.4831	D
						RM129	80.4	29.482	D
						RM129	80.5	29.4809	D
						RM129	80.6	29.4798	D
						RM129	80.7	29.4788	D
						RM129	80.8	29.4777	D
						RM129	80.9	29.4767	D
						RM129	81	29.4757	D
						RM130	42	215.387	D
						RM130	42.1	215.387	D
						RM130	42.2	215.387	D
						RM130	42.3	215.387	D
						RM130	42.4	215.387	D
						RM130	42.5	215.387	D
						RM130	42.6	215.387	D
						RM130	42.7	215.387	D
						RM130	42.8	215.387	D
						RM130	42.9	215.387	D
						RM130	43	215.387	D
						RM130	43.1	215.387	D
						RM130	43.2	215.387	D
						RM130	43.3	215.387	D
						RM130	43.4	215.387	D
						RM130	43.5	215.387	D
						RM130	43.6	215.387	D
						RM130	43.7	215.387	D
						RM130	43.8	215.387	D
						RM130	43.9	215.387	D
						RM130	44	215.387	D
						RM130	44.1	215.387	D
						RM130	44.2	215.387	D
						RM130	44.3	215.387	D
						RM130	44.4	215.387	D
						RM130	44.5	215.387	D
						RM130	44.6	215.387	D
						RM130	44.7	215.387	D
						RM130	44.8	215.387	D
						RM130	44.9	215.387	D
						RM130	45	215.387	D
						RM130	45.1	215.387	D
						RM130	45.2	215.387	D
						RM130	45.3	215.387	D
						RM130	45.4	215.387	D
						RM130	45.5	215.387	D
						RM130	45.6	215.387	D
						RM130	45.7	215.387	D
						RM130	45.8	215.387	D
						RM130	45.9	215.387	D
						RM130	46	215.387	D
						RM130	46.1	215.387	D
						RM130	46.2	215.387	D
						RM130	46.3	215.387	D
						RM130	46.4	215.387	D
						RM130	46.5	215.387	D
						RM130	46.6	215.387	D
						RM130	46.7	215.387	D
						RM130	46.8	215.387	D
						RM130	46.9	215.387	D
						RM130	47	215.387	D
						RM130	47.1	215.387	D
						RM130	47.2	215.387	D
						RM130	47.3	215.387	D
						RM130	47.4	215.387	D
						RM130	47.5	215.387	D
						RM130	47.6	215.387	D
						RM130	47.7	215.387	D
						RM130	47.8	215.387	D
						RM130	47.9	215.387	D
						RM130	48	215.387	D
						RM130	48.1	215.387	D
						RM130	48.2	215.387	D
						RM130	48.3	215.387	D
						RM130	48.4	215.387	D
						RM130	48.5	215.387	D
						RM130	48.6	215.387	D
						RM130	48.7	215.387	D
						RM130	48.8	215.387	D
						RM130	48.9	215.387	D
						RM130	49	215.387	D
						RM130	49.1	215.387	D
						RM130	49.2	215.387	D
						RM130	49.3	215.387	D
						RM130	49.4	215.387	D
						RM130	49.5	215.387	D
						RM130	49.6	215.387	D
						RM130	49.7	215.387	D
						RM130	49.8	215.387	D
						RM130	49.9	215.387	D
						RM130	50	215.387	D
						RM130	50.1	215.387	D
						RM130	50.2	215.387	D
						RM130	50.3	215.387	D
						RM130	50.4	215.387	D
						RM130	50.5	215.387	D
						RM130	50.6	215.387	D
						RM130	50.7	215.387	D
						RM130	50.8	215.387	D
						RM130	50.9	215.387	D
						RM130	51	215.387	D
						RM130	51.1	215.387	D
						RM130	51.2	215.387	D
						RM130	51.3	215.387	D
						RM130	51.4	215.387	D
						RM130	51.5	215.387	D
						RM130	51.6	215.387	D
						RM130	51.7	215.387	D
						RM130	51.8	215.387	D
						RM130	51.9	215.387	D
						RM130	52	215.387	D
						RM130	52.1	215.387	D
						RM130	52.2	215.387	D
						RM130	52.3	215.387	D
						RM130	52.4	215.387	D
						RM130	52.5	215.387	D
						RM130	52.6	215.387	D
						RM130	52.7	215.387	D
						RM130	52.8	215.387	D
						RM130	52.9	215.387	D
						RM130	53	215.387	D
						RM130	53.1	215.387	D
						RM130	53.2	215.387	D
						RM130	53.3	215.387	D
						RM130	53.4	215.387	D
						RM130	53.5	215.387	D
						RM130	53.6	215.387	D
						RM130	53.7	215.387	D
						RM130	53.8	215.387	D
						RM130	53.9	215.387	D
						RM130	54	215.387	D
						RM130	54.1	215.387	D
						RM130	54.2	215.387	D
						RM130	54.3	215.387	D
						RM130	54.4	215.387	D
						RM130	54.5	215.387	D
						RM130	54.6	215.387	D
						RM130	54.7	215.387	D
						RM130	54.8	215.387	D
						RM130	54.9	215.387	D
						RM130	55	215.387	D
						RM130	55.1	215.387	D
						RM130	55.2	215.387	D
						RM130	55.3	215.387	D
						RM130	55.4	215.387	D
						RM130	55.5	215.387	D
						RM130	55.6	215.387	D
						RM130	55.7	215.387	D
						RM130	55.8	215.387	D
						RM130	55.9	215.387	D
						RM130	56	215.387	D
						RM130	56.1	208.151	D
						RM130	56.2	201.463	D
						RM130	56.3	195.262	D
						RM130	56.4	189.5	D
						RM130	56.5	184.133	D
						RM130	56.6	179.12	D
						RM130	56.7	174.427	D
						RM130	56.8	170.021	D
						RM130	56.9	165.876	D
						RM130	57	161.969	D
						RM130	57.1	158.279	D
						RM130	57.2	154.79	D
						RM130	57.3	151.485	D
						RM130	57.4	148.353	D
						RM130	57.5	145.381	D
						RM130	57.6	142.561	D
						RM130	57.7	139.883	D
						RM130	57.8	137.34	D
						RM130	57.9	134.925	D
						RM130	58	132.633	D
						RM130	58.1	130.457	D
						RM130	58.2	128.394	D
						RM130	58.3	126.438	D
						RM130	58.4	124.587	D
						RM130	58.5	122.835	D
						RM130	58.6	121.181	D
						RM130	58.7	119.619	D
						RM130	58.8	118.147	D
						RM130	58.9	116.762	D
						RM130	59	115.462	D
						RM130	59.1	114.242	D
						RM130	59.2	113.1	D
						RM130	59.3	112.033	D
						RM130	59.4	111.039	D
						RM130	59.5	110.114	D
						RM130	59.6	109.257	D
						RM130	59.7	108.463	D
						RM130	59.8	107.732	D
						RM130	59.9	107.059	D
						RM130	60	106.442	D
						RM130	60.1	105.879	D
						RM130	60.2	105.368	D
						RM130	60.3	104.905	D
						RM130	60.4	104.489	D
						RM130	60.5	104.117	D
						RM130	60.6	103.786	D
						RM130	60.7	103.495	D
						RM130	60.8	103.241	D
						RM130	60.9	103.023	D
						RM130	61	102.837	D
						RM130	61.1	102.683	D
						RM130	61.2	102.558	D
						RM130	61.3	102.46	D
						RM130	61.4	102.388	D
						RM130	61.5	102.34	D
						RM130	61.6	102.315	D
						RM130	61.7	102.31	D
						RM130	61.8	102.324	D
						RM130	61.9	102.356	D
						RM130	62	102.405	D
						RM130	62.1	102.469	D
						RM130	62.2	102.547	D
						RM130	62.3	102.637	D
						RM130	62.4	102.739	D
						RM130	62.5	102.852	D
						RM130	62.6	102.974	D
						RM130	62.7	103.105	D
						RM130	62.8	103.244	D
						RM130	62.9	103.389	D
						RM130	63	103.541	D
						RM130	63.1	103.698	D
						RM130	63.2	103.86	D
						RM130	63.3	104.025	D
						RM130	63.4	104.194	D
						RM130	63.5	104.366	D
						RM130	63.6	104.541	D
						RM130	63.7	104.717	D
						RM130	63.8	104.894	D
						RM130	63.9	105.072	D
						RM130	64	105.251	D
						RM130	64.1	105.43	D
						RM130	64.2	105.608	D
						RM130	64.3	105.786	D
						RM130	64.4	105.964	D
						RM130	64.5	106.14	D
						RM130	64.6	106.315	D
						RM130	64.7	106.488	D
						RM130	64.8	106.66	D
						RM130	64.9	106.829	D
						RM130	65	106.997	D
						RM130	65.1	107.162	D
						RM130	65.2	107.325	D
						RM130	65.3	107.486	D
						RM130	65.4	107.643	D
						RM130	65.5	107.799	D
						RM130	65.6	107.951	D
						RM130	65.7	108.101	D
						RM130	65.8	108.247	D
						RM130	65.9	108.391	D
						RM130	66	108.532	D
						RM130	66.1	108.67	D
						RM130	66.2	108.805	D
						RM130	66.3	108.937	D
						RM130	66.4	109.065	D
						RM130	66.5	109.191	D
						RM130	66.6	109.314	D
						RM130	66.7	109.434	D
						RM130	66.8	109.55	D
						RM130	66.9	109.664	D
						RM130	67	109.775	D
						RM130	67.1	109.883	D
						RM130	67.2	109.988	D
						RM130	67.3	110.09	D
						RM130	67.4	110.189	D
						RM130	67.5	110.286	D
						RM130	67.6	110.379	D
						RM130	67.7	110.47	D
						RM130	67.8	110.559	D
						RM130	67.9	110.644	D
						RM130	68	110.728	D
						RM130	68.1	110.808	D
						RM130	68.2	110.887	D
						RM130	68.3	110.962	D
						RM130	68.4	111.036	D
						RM130	68.5	111.107	D
						RM130	68.6	111.176	D
						RM130	68.7	111.242	D
						RM130	68.8	111.307	D
						RM130	68.9	111.369	D
						RM130	69	111.429	D
						RM130	69.1	111.488	D
						RM130	69.2	111.544	D
						RM130	69.3	111.598	D
						RM130	69.4	111.651	D
						RM130	69.5	111.702	D
						RM130	69.6	111.751	D
						RM130	69.7	111.798	D
						RM130	69.8	111.843	D
						RM130	69.9	111.887	D
						RM130	70	111.93	D
						RM130	70.1	111.97	D
						RM130	70.2	112.01	D
						RM130	70.3	112.048	D
						RM130	70.4	112.084	D
						RM130	70.5	112.119	D
						RM130	70.6	112.153	D
						RM130	70.7	112.186	D
						RM130	70.8	112.217	D
						RM130	70.9	112.247	D
						RM130	71	112.276	D
						RM130	71.1	112.304	D
						RM130	71.2	112.33	D
						RM130	71.3	112.356	D
						RM130	71.4	112.381	D
						RM130	71.5	112.404	D
						RM130	71.6	112.427	D
						RM130	71.7	112.449	D
						RM130	71.8	112.47	D
						RM130	71.9	112.49	D
						RM130	72	112.509	D
						RM130	72.1	112.527	D
						RM130	72.2	112.545	D
						RM130	72.3	112.562	D
						RM130	72.4	112.578	D
						RM130	72.5	112.594	D
						RM130	72.6	112.608	D
						RM130	72.7	112.623	D
						RM130	72.8	112.636	D
						RM130	72.9	112.649	D
						RM130	73	112.662	D
						RM130	73.1	112.674	D
						RM130	73.2	112.685	D
						RM130	73.3	112.696	D
						RM130	73.4	112.706	D
						RM130	73.5	112.716	D
						RM130	73.6	112.725	D
						RM130	73.7	112.734	D
						RM130	73.8	112.743	D
						RM130	73.9	112.751	D
						RM130	74	112.759	D
						RM130	74.1	112.767	D
						RM130	74.2	112.774	D
						RM130	74.3	112.78	D
						RM130	74.4	112.787	D
						RM130	74.5	112.793	D
						RM130	74.6	112.799	D
						RM130	74.7	112.804	D
						RM130	74.8	112.81	D
						RM130	74.9	112.815	D
						RM130	75	112.82	D
						RM130	75.1	112.824	D
						RM130	75.2	112.829	D
						RM130	75.3	112.833	D
						RM130	75.4	112.837	D
						RM130	75.5	112.84	D
						RM130	75.6	112.844	D
						RM130	75.7	112.847	D
						RM130	75.8	112.851	D
						RM130	75.9	112.854	D
						RM130	76	112.857	D
						RM130	76.1	112.859	D
						RM130	76.2	112.862	D
						RM130	76.3	112.865	D
						RM130	76.4	112.867	D
						RM130	76.5	112.869	D
						RM130	76.6	112.871	D
						RM130	76.7	112.874	D
						RM130	76.8	112.876	D
						RM130	76.9	112.877	D
						RM130	77	112.879	D
						RM130	77.1	112.881	D
						RM130	77.2	112.883	D
						RM130	77.3	112.884	D
						RM130	77.4	112.886	D
						RM130	77.5	112.887	D
						RM130	77.6	112.889	D
						RM130	77.7	112.89	D
						RM130	77.8	112.891	D
						RM130	77.9	112.893	D
						RM130	78	112.894	D
						RM130	78.1	112.895	D
						RM130	78.2	112.896	D
						RM130	78.3	112.897	D
						RM130	78.4	112.898	D
						RM130	78.5	112.899	D
						RM130	78.6	112.9	D
						RM130	78.7	112.901	D
						RM130	78.8	112.902	D
						RM130	78.9	112.903	D
						RM130	79	112.904	D
						RM130	79.1	112.905	D
						RM130	79.2	112.906	D
						RM130	79.3	112.907	D
						RM130	79.4	112.908	D
						RM130	79.5	112.909	D
						RM130	79.6	112.91	D
						RM130	79.7	112.911	D
						RM130	79.8	112.912	D
						RM130	79.9	112.912	D
						RM130	80	112.913	D
						RM130	80.1	112.914	D
						RM130	80.2	112.915	D
						RM130	80.3	112.916	D
						RM130	80.4	112.917	D
						RM130	80.5	112.918	D
						RM130	80.6	112.918	D
						RM130	80.7	112.919	D
						RM130	80.8	112.92	D
						RM130	80.9	112.921	D
						RM130	81	112.922	D
						RM123	42	103.602	DR
						RM123	42.1	103.602	DR
						RM123	42.2	103.602	DR
						RM123	42.3	103.602	DR
						RM123	42.4	103.602	DR
						RM123	42.5	103.602	DR
						RM123	42.6	103.602	DR
						RM123	42.7	103.602	DR
						RM123	42.8	103.602	DR
						RM123	42.9	103.602	DR
						RM123	43	103.602	DR
						RM123	43.1	103.602	DR
						RM123	43.2	103.602	DR
						RM123	43.3	103.602	DR
						RM123	43.4	103.602	DR
						RM123	43.5	103.602	DR
						RM123	43.6	103.602	DR
						RM123	43.7	103.602	DR
						RM123	43.8	103.602	DR
						RM123	43.9	103.602	DR
						RM123	44	103.602	DR
						RM123	44.1	103.602	DR
						RM123	44.2	103.602	DR
						RM123	44.3	103.602	DR
						RM123	44.4	103.602	DR
						RM123	44.5	103.602	DR
						RM123	44.6	103.602	DR
						RM123	44.7	103.602	DR
						RM123	44.8	103.602	DR
						RM123	44.9	103.602	DR
						RM123	45	103.602	DR
						RM123	45.1	103.602	DR
						RM123	45.2	103.602	DR
						RM123	45.3	103.602	DR
						RM123	45.4	103.602	DR
						RM123	45.5	103.602	DR
						RM123	45.6	103.602	DR
						RM123	45.7	103.602	DR
						RM123	45.8	103.602	DR
						RM123	45.9	103.602	DR
						RM123	46	103.602	DR
						RM123	46.1	103.602	DR
						RM123	46.2	103.602	DR
						RM123	46.3	103.602	DR
						RM123	46.4	103.602	DR
						RM123	46.5	103.602	DR
						RM123	46.6	103.602	DR
						RM123	46.7	103.602	DR
						RM123	46.8	103.602	DR
						RM123	46.9	103.602	DR
						RM123	47	103.602	DR
						RM123	47.1	103.602	DR
						RM123	47.2	103.602	DR
						RM123	47.3	103.602	DR
						RM123	47.4	103.602	DR
						RM123	47.5	103.602	DR
						RM123	47.6	103.602	DR
						RM123	47.7	103.602	DR
						RM123	47.8	103.602	DR
						RM123	47.9	103.602	DR
						RM123	48	103.602	DR
						RM123	48.1	103.602	DR
						RM123	48.2	103.602	DR
						RM123	48.3	103.602	DR
						RM123	48.4	103.602	DR
						RM123	48.5	103.602	DR
						RM123	48.6	103.602	DR
						RM123	48.7	103.602	DR
						RM123	48.8	103.602	DR
						RM123	48.9	103.602	DR
						RM123	49	103.602	DR
						RM123	49.1	103.602	DR
						RM123	49.2	103.602	DR
						RM123	49.3	103.602	DR
						RM123	49.4	103.602	DR
						RM123	49.5	103.602	DR
						RM123	49.6	103.602	DR
						RM123	49.7	103.602	DR
						RM123	49.8	103.602	DR
						RM123	49.9	103.602	DR
						RM123	50	103.602	DR
						RM123	50.1	103.602	DR
						RM123	50.2	103.602	DR
						RM123	50.3	103.602	DR
						RM123	50.4	103.602	DR
						RM123	50.5	103.602	DR
						RM123	50.6	103.602	DR
						RM123	50.7	103.602	DR
						RM123	50.8	103.602	DR
						RM123	50.9	103.602	DR
						RM123	51	103.602	DR
						RM123	51.1	103.602	DR
						RM123	51.2	103.602	DR
						RM123	51.3	103.602	DR
						RM123	51.4	103.602	DR
						RM123	51.5	103.602	DR
						RM123	51.6	103.602	DR
						RM123	51.7	103.602	DR
						RM123	51.8	103.602	DR
						RM123	51.9	103.602	DR
						RM123	52	103.602	DR
						RM123	52.1	103.602	DR
						RM123	52.2	103.602	DR
						RM123	52.3	103.602	DR
						RM123	52.4	103.602	DR
						RM123	52.5	103.602	DR
						RM123	52.6	103.602	DR
						RM123	52.7	103.602	DR
						RM123	52.8	103.602	DR
						RM123	52.9	103.602	DR
						RM123	53	103.602	DR
						RM123	53.1	103.602	DR
						RM123	53.2	103.602	DR
						RM123	53.3	103.602	DR
						RM123	53.4	103.602	DR
						RM123	53.5	103.602	DR
						RM123	53.6	103.602	DR
						RM123	53.7	103.602	DR
						RM123	53.8	103.602	DR
						RM123	53.9	103.602	DR
						RM123	54	103.602	DR
						RM123	54.1	103.602	DR
						RM123	54.2	103.602	DR
						RM123	54.3	103.602	DR
						RM123	54.4	103.602	DR
						RM123	54.5	103.602	DR
						RM123	54.6	103.602	DR
						RM123	54.7	103.602	DR
						RM123	54.8	103.602	DR
						RM123	54.9	103.602	DR
						RM123	55	103.602	DR
						RM123	55.1	103.602	DR
						RM123	55.2	103.602	DR
						RM123	55.3	103.602	DR
						RM123	55.4	103.602	DR
						RM123	55.5	103.602	DR
						RM123	55.6	103.602	DR
						RM123	55.7	103.602	DR
						RM123	55.8	103.602	DR
						RM123	55.9	103.602	DR
						RM123	56	103.602	DR
						RM123	56.1	101.65	DR
						RM123	56.2	99.7861	DR
						RM123	56.3	98.0031	DR
						RM123	56.4	96.2996	DR
						RM123	56.5	94.672	DR
						RM123	56.6	93.1155	DR
						RM123	56.7	91.6251	DR
						RM123	56.8	90.1954	DR
						RM123	56.9	88.8217	DR
						RM123	57	87.4994	DR
						RM123	57.1	86.2243	DR
						RM123	57.2	84.9928	DR
						RM123	57.3	83.8014	DR
						RM123	57.4	82.6471	DR
						RM123	57.5	81.5271	DR
						RM123	57.6	80.4391	DR
						RM123	57.7	79.3808	DR
						RM123	57.8	78.3503	DR
						RM123	57.9	77.3461	DR
						RM123	58	76.3665	DR
						RM123	58.1	75.4103	DR
						RM123	58.2	74.4765	DR
						RM123	58.3	73.5639	DR
						RM123	58.4	72.6719	DR
						RM123	58.5	71.7998	DR
						RM123	58.6	70.9469	DR
						RM123	58.7	70.1129	DR
						RM123	58.8	69.2973	DR
						RM123	58.9	68.6698	DR
						RM123	59	68.7722	DR
						RM123	59.1	68.8592	DR
						RM123	59.2	68.9339	DR
						RM123	59.3	68.9984	DR
						RM123	59.4	69.0547	DR
						RM123	59.5	69.1044	DR
						RM123	59.6	69.1487	DR
						RM123	59.7	69.1885	DR
						RM123	59.8	69.2248	DR
						RM123	59.9	69.2581	DR
						RM123	60	69.289	DR
						RM123	60.1	69.318	DR
						RM123	60.2	69.3453	DR
						RM123	60.3	69.3714	DR
						RM123	60.4	69.3964	DR
						RM123	60.5	69.4205	DR
						RM123	60.6	69.4438	DR
						RM123	60.7	69.4666	DR
						RM123	60.8	69.4888	DR
						RM123	60.9	69.5106	DR
						RM123	61	69.5321	DR
						RM123	61.1	69.5532	DR
						RM123	61.2	69.5741	DR
						RM123	61.3	69.5948	DR
						RM123	61.4	69.6152	DR
						RM123	61.5	69.6355	DR
						RM123	61.6	69.6556	DR
						RM123	61.7	69.6756	DR
						RM123	61.8	69.6954	DR
						RM123	61.9	69.7151	DR
						RM123	62	69.7346	DR
						RM123	62.1	69.7541	DR
						RM123	62.2	69.7734	DR
						RM123	62.3	69.7927	DR
						RM123	62.4	69.8118	DR
						RM123	62.5	69.8308	DR
						RM123	62.6	69.8497	DR
						RM123	62.7	69.8685	DR
						RM123	62.8	69.8871	DR
						RM123	62.9	69.9057	DR
						RM123	63	69.9242	DR
						RM123	63.1	69.9425	DR
						RM123	63.2	69.9608	DR
						RM123	63.3	69.9789	DR
						RM123	63.4	69.9969	DR
						RM123	63.5	70.0148	DR
						RM123	63.6	70.0327	DR
						RM123	63.7	70.0503	DR
						RM123	63.8	70.0679	DR
						RM123	63.9	70.0854	DR
						RM123	64	70.1027	DR
						RM123	64.1	70.12	DR
						RM123	64.2	70.1371	DR
						RM123	64.3	70.1541	DR
						RM123	64.4	70.171	DR
						RM123	64.5	70.1878	DR
						RM123	64.6	70.2045	DR
						RM123	64.7	70.2211	DR
						RM123	64.8	70.2375	DR
						RM123	64.9	70.2538	DR
						RM123	65	70.2701	DR
						RM123	65.1	70.2862	DR
						RM123	65.2	70.3021	DR
						RM123	65.3	70.318	DR
						RM123	65.4	70.3338	DR
						RM123	65.5	70.3494	DR
						RM123	65.6	70.365	DR
						RM123	65.7	70.3804	DR
						RM123	65.8	70.3957	DR
						RM123	65.9	70.4109	DR
						RM123	66	70.426	DR
						RM123	66.1	70.441	DR
						RM123	66.2	70.4559	DR
						RM123	66.3	70.4707	DR
						RM123	66.4	70.4853	DR
						RM123	66.5	70.4999	DR
						RM123	66.6	70.5143	DR
						RM123	66.7	70.5286	DR
						RM123	66.8	70.5429	DR
						RM123	66.9	70.557	DR
						RM123	67	70.571	DR
						RM123	67.1	70.5849	DR
						RM123	67.2	70.5987	DR
						RM123	67.3	70.6124	DR
						RM123	67.4	70.626	DR
						RM123	67.5	70.6395	DR
						RM123	67.6	70.6529	DR
						RM123	67.7	70.6662	DR
						RM123	67.8	70.6794	DR
						RM123	67.9	70.6925	DR
						RM123	68	70.7055	DR
						RM123	68.1	70.7184	DR
						RM123	68.2	70.7312	DR
						RM123	68.3	70.7439	DR
						RM123	68.4	70.7565	DR
						RM123	68.5	70.769	DR
						RM123	68.6	70.7814	DR
						RM123	68.7	70.7938	DR
						RM123	68.8	70.806	DR
						RM123	68.9	70.8181	DR
						RM123	69	70.8302	DR
						RM123	69.1	70.8421	DR
						RM123	69.2	70.854	DR
						RM123	69.3	70.8658	DR
						RM123	69.4	70.8775	DR
						RM123	69.5	70.8891	DR
						RM123	69.6	70.9006	DR
						RM123	69.7	70.912	DR
						RM123	69.8	70.9233	DR
						RM123	69.9	70.9346	DR
						RM123	70	70.9458	DR
						RM123	70.1	70.9568	DR
						RM123	70.2	70.9678	DR
						RM123	70.3	70.9788	DR
						RM123	70.4	70.9896	DR
						RM123	70.5	71.0004	DR
						RM123	70.6	71.011	DR
						RM123	70.7	71.0216	DR
						RM123	70.8	71.0322	DR
						RM123	70.9	71.0426	DR
						RM123	71	71.053	DR
						RM123	71.1	71.0632	DR
						RM123	71.2	71.0734	DR
						RM123	71.3	71.0836	DR
						RM123	71.4	71.0936	DR
						RM123	71.5	71.1036	DR
						RM123	71.6	71.1135	DR
						RM123	71.7	71.1234	DR
						RM123	71.8	71.1331	DR
						RM123	71.9	71.1428	DR
						RM123	72	71.1524	DR
						RM123	72.1	71.162	DR
						RM123	72.2	71.1715	DR
						RM123	72.3	71.1809	DR
						RM123	72.4	71.1902	DR
						RM123	72.5	71.1995	DR
						RM123	72.6	71.2087	DR
						RM123	72.7	71.2178	DR
						RM123	72.8	71.2269	DR
						RM123	72.9	71.2359	DR
						RM123	73	71.2448	DR
						RM123	73.1	71.2537	DR
						RM123	73.2	71.2625	DR
						RM123	73.3	71.2713	DR
						RM123	73.4	71.2799	DR
						RM123	73.5	71.2886	DR
						RM123	73.6	71.2971	DR
						RM123	73.7	71.3056	DR
						RM123	73.8	71.314	DR
						RM123	73.9	71.3224	DR
						RM123	74	71.3307	DR
						RM123	74.1	71.339	DR
						RM123	74.2	71.3472	DR
						RM123	74.3	71.3553	DR
						RM123	74.4	71.3634	DR
						RM123	74.5	71.3714	DR
						RM123	74.6	71.3794	DR
						RM123	74.7	71.3873	DR
						RM123	74.8	71.3951	DR
						RM123	74.9	71.4029	DR
						RM123	75	71.4107	DR
						RM123	75.1	71.4184	DR
						RM123	75.2	71.426	DR
						RM123	75.3	71.4336	DR
						RM123	75.4	71.4411	DR
						RM123	75.5	71.4486	DR
						RM123	75.6	71.456	DR
						RM123	75.7	71.4634	DR
						RM123	75.8	71.4707	DR
						RM123	75.9	71.478	DR
						RM123	76	71.4852	DR
						RM123	76.1	71.4923	DR
						RM123	76.2	71.4994	DR
						RM123	76.3	71.5065	DR
						RM123	76.4	71.5135	DR
						RM123	76.5	71.5205	DR
						RM123	76.6	71.5274	DR
						RM123	76.7	71.5343	DR
						RM123	76.8	71.5411	DR
						RM123	76.9	71.5479	DR
						RM123	77	71.5546	DR
						RM123	77.1	71.5613	DR
						RM123	77.2	71.568	DR
						RM123	77.3	71.5746	DR
						RM123	77.4	71.5811	DR
						RM123	77.5	71.5876	DR
						RM123	77.6	71.5941	DR
						RM123	77.7	71.6005	DR
						RM123	77.8	71.6069	DR
						RM123	77.9	71.6132	DR
						RM123	78	71.6195	DR
						RM123	78.1	71.6257	DR
						RM123	78.2	71.6319	DR
						RM123	78.3	71.6381	DR
						RM123	78.4	71.6442	DR
						RM123	78.5	71.6503	DR
						RM123	78.6	71.6563	DR
						RM123	78.7	71.6623	DR
						RM123	78.8	71.6683	DR
						RM123	78.9	71.6742	DR
						RM123	79	71.6801	DR
						RM123	79.1	71.6859	DR
						RM123	79.2	71.6917	DR
						RM123	79.3	71.6975	DR
						RM123	79.4	71.7032	DR
						RM123	79.5	71.7089	DR
						RM123	79.6	71.7145	DR
						RM123	79.7	71.7202	DR
						RM123	79.8	71.7257	DR
						RM123	79.9	71.7313	DR
						RM123	80	71.7368	DR
						RM123	80.1	71.7422	DR
						RM123	80.2	71.7477	DR
						RM123	80.3	71.7531	DR
						RM123	80.4	71.7584	DR
						RM123	80.5	71.7637	DR
						RM123	80.6	71.769	DR
						RM123	80.7	71.7743	DR
						RM123	80.8	71.7795	DR
						RM123	80.9	71.7847	DR
						RM123	81	71.7898	DR
						RM124	42	93.6768	DR
						RM124	42.1	93.6768	DR
						RM124	42.2	93.6768	DR
						RM124	42.3	93.6768	DR
						RM124	42.4	93.6768	DR
						RM124	42.5	93.6768	DR
						RM124	42.6	93.6768	DR
						RM124	42.7	93.6768	DR
						RM124	42.8	93.6768	DR
						RM124	42.9	93.6768	DR
						RM124	43	93.6768	DR
						RM124	43.1	93.6768	DR
						RM124	43.2	93.6768	DR
						RM124	43.3	93.6768	DR
						RM124	43.4	93.6768	DR
						RM124	43.5	93.6768	DR
						RM124	43.6	93.6768	DR
						RM124	43.7	93.6768	DR
						RM124	43.8	93.6768	DR
						RM124	43.9	93.6768	DR
						RM124	44	93.6768	DR
						RM124	44.1	93.6768	DR
						RM124	44.2	93.6768	DR
						RM124	44.3	93.6768	DR
						RM124	44.4	93.6768	DR
						RM124	44.5	93.6768	DR
						RM124	44.6	93.6768	DR
						RM124	44.7	93.6768	DR
						RM124	44.8	93.6768	DR
						RM124	44.9	93.6768	DR
						RM124	45	93.6768	DR
						RM124	45.1	93.6768	DR
						RM124	45.2	93.6768	DR
						RM124	45.3	93.6768	DR
						RM124	45.4	93.6768	DR
						RM124	45.5	93.6768	DR
						RM124	45.6	93.6768	DR
						RM124	45.7	93.6768	DR
						RM124	45.8	93.6768	DR
						RM124	45.9	93.6768	DR
						RM124	46	93.6768	DR
						RM124	46.1	93.6768	DR
						RM124	46.2	93.6768	DR
[truncated: 5,822 more rows]

[truncated: 4 more sheets: Figure S5, Figure S6, Figure S7, Figure S8]
